# Supplementary material for: AI-Powered Structural and Co-Expression Analysis of Potato (Solanum tuberosum) StABCG25 Transporters Under Drought: A Combined AlphaFold, WGCNA, and MD Approach
Source: Biology (Basel). 2025 Dec 1;14(12):1723. doi: 10.3390/biology14121723 (PMC12730717; doi:10.3390/biology14121723)
Supplement: Supplementary file 1 [file biology-14-01723-s001.zip]

Archive with 1 entries (1 files):
- biology-3981631-supplementary.xlsx
