# Supplementary material for: AI-Powered Structural and Co-Expression Analysis of Potato (Solanum tuberosum) StABCG25 Transporters Under Drought: A Combined AlphaFold, WGCNA, and MD Approach
Source: Biology (Basel). 2025 Dec 1;14(12):1723. doi: 10.3390/biology14121723 (PMC12730717; doi:10.3390/biology14121723)
Supplement: Supplementary file 1 [file biology-14-01723-s001.zip › biology-3981631-supplementary.xlsx]

## Sheet: Table S1 and S2
Table S1:B LASTP search results for Arabidopsis thaliana ABCG25 (UniProt ID: Q84TH5) against the Solanum tuberosum reference proteome
Views	Protein	Species	E-value	% identity	Bitscore	Align len	Strands	Query ID	Query from	Query to	Target from	Target to	# identical	Positives	Gaps	Query len	Target len
phytozome-next.jgi.doe.gov/report/protein/Stuberosum_v4_03/PGSC0003DMP400033759	PGSC0003DMP400033759	S.tuberosum v4.03	5.31e-49	40	183.341	245	+/+	MSAFDGVENQMNGPDSSPRLSQDPREPRSLLSSSCFPITLKFVDVCYRVKIHGMSNDSCN	18	259	68	309	98	154	6	602	833
phytozome-next.jgi.doe.gov/report/protein/Stuberosum_v4_03/PGSC0003DMP400021241	PGSC0003DMP400021241	S.tuberosum v4.03	1.94e-42	41	164.466	248	+/+	MSAFDGVENQMNGPDSSPRLSQDPREPRSLLSSSCFPITLKFVDVCYRVKIHGMSNDSCN	19	263	478	724	102	152	4	602	1073
phytozome-next.jgi.doe.gov/report/protein/Stuberosum_v4_03/PGSC0003DMP400052246	PGSC0003DMP400052246	S.tuberosum v4.03	8.08e-60	42	206.453	266	+/+	MSAFDGVENQMNGPDSSPRLSQDPREPRSLLSSSCFPITLKFVDVCYRVKIHGMSNDSCN	21	285	43	306	113	165	3	602	453
phytozome-next.jgi.doe.gov/report/protein/Stuberosum_v4_03/PGSC0003DMP400001504	PGSC0003DMP400001504	S.tuberosum v4.03	8.6e-134	43	409.068	619	+/+	MSAFDGVENQMNGPDSSPRLSQDPREPRSLLSSSCFPITLKFVDVCYRVKIHGMSNDSCN	17	601	195	751	265	368	96	602	757
phytozome-next.jgi.doe.gov/report/protein/Stuberosum_v4_03/PGSC0003DMP400036990	PGSC0003DMP400036990	S.tuberosum v4.03	1.98e-146	43	435.261	586	+/+	MSAFDGVENQMNGPDSSPRLSQDPREPRSLLSSSCFPITLKFVDVCYRVKIHGMSNDSCN	40	601	1	552	254	362	58	602	558
phytozome-next.jgi.doe.gov/report/protein/Stuberosum_v4_03/PGSC0003DMP400036989	PGSC0003DMP400036989	S.tuberosum v4.03	1.9e-154	43	461.455	609	+/+	MSAFDGVENQMNGPDSSPRLSQDPREPRSLLSSSCFPITLKFVDVCYRVKIHGMSNDSCN	17	601	147	721	264	383	58	602	727
phytozome-next.jgi.doe.gov/report/protein/Stuberosum_v4_03/PGSC0003DMP400001505	PGSC0003DMP400001505	S.tuberosum v4.03	1.85e-148	44	447.203	622	+/+	MSAFDGVENQMNGPDSSPRLSQDPREPRSLLSSSCFPITLKFVDVCYRVKIHGMSNDSCN	17	601	182	755	276	382	85	602	761
phytozome-next.jgi.doe.gov/report/protein/Stuberosum_v4_03/PGSC0003DMP400026905	PGSC0003DMP400026905	S.tuberosum v4.03	3.44e-167	47	490.73	597	+/+	MSAFDGVENQMNGPDSSPRLSQDPREPRSLLSSSCFPITLKFVDVCYRVKIHGMSNDSCN	13	600	51	624	282	382	32	602	630
phytozome-next.jgi.doe.gov/report/protein/Stuberosum_v4_03/PGSC0003DMP400013237	PGSC0003DMP400013237	S.tuberosum v4.03	2.45e-103	48	322.013	381	+/+	MSAFDGVENQMNGPDSSPRLSQDPREPRSLLSSSCFPITLKFVDVCYRVKIHGMSNDSCN	16	384	96	466	182	252	22	602	491
phytozome-next.jgi.doe.gov/report/protein/Stuberosum_v4_03/PGSC0003DMP400032196	PGSC0003DMP400032196	S.tuberosum v4.03	1.07e-117	48	357.836	480	+/+	MSAFDGVENQMNGPDSSPRLSQDPREPRSLLSSSCFPITLKFVDVCYRVKIHGMSNDSCN	138	601	1	462	228	315	34	602	463
phytozome-next.jgi.doe.gov/report/protein/Stuberosum_v4_03/PGSC0003DMP400026904	PGSC0003DMP400026904	S.tuberosum v4.03	1.5e-169	50	494.197	573	+/+	MSAFDGVENQMNGPDSSPRLSQDPREPRSLLSSSCFPITLKFVDVCYRVKIHGMSNDSCN	37	600	2	551	285	374	32	602	557
phytozome-next.jgi.doe.gov/report/protein/Stuberosum_v4_03/PGSC0003DMP400032198	PGSC0003DMP400032198	S.tuberosum v4.03	3.33e-171	50	502.286	601	+/+	MSAFDGVENQMNGPDSSPRLSQDPREPRSLLSSSCFPITLKFVDVCYRVKIHGMSNDSCN	17	601	81	662	302	408	35	602	663
phytozome-next.jgi.doe.gov/report/protein/Stuberosum_v4_03/PGSC0003DMP400033525	PGSC0003DMP400033525	S.tuberosum v4.03	9.69e-176	50	511.916	590	+/+	MSAFDGVENQMNGPDSSPRLSQDPREPRSLLSSSCFPITLKFVDVCYRVKIHGMSNDSCN	12	600	42	608	295	395	24	602	614
phytozome-next.jgi.doe.gov/report/protein/Stuberosum_v4_03/PGSC0003DMP400038581	PGSC0003DMP400038581	S.tuberosum v4.03	1.13e-84	51	286.96	277	+/+	MSAFDGVENQMNGPDSSPRLSQDPREPRSLLSSSCFPITLKFVDVCYRVKIHGMSNDSCN	10	282	75	349	142	188	6	602	1129
phytozome-next.jgi.doe.gov/report/protein/Stuberosum_v4_03/PGSC0003DMP400013235	PGSC0003DMP400013235	S.tuberosum v4.03	5.25e-95	51	297.36	297	+/+	MSAFDGVENQMNGPDSSPRLSQDPREPRSLLSSSCFPITLKFVDVCYRVKIHGMSNDSCN	16	300	96	390	152	206	14	602	403
phytozome-next.jgi.doe.gov/report/protein/Stuberosum_v4_03/PGSC0003DMP400013236	PGSC0003DMP400013236	S.tuberosum v4.03	2.35e-155	51	462.225	535	+/+	MSAFDGVENQMNGPDSSPRLSQDPREPRSLLSSSCFPITLKFVDVCYRVKIHGMSNDSCN	16	538	96	622	271	366	20	602	676
phytozome-next.jgi.doe.gov/report/protein/Stuberosum_v4_03/PGSC0003DMP400032197	PGSC0003DMP400032197	S.tuberosum v4.03	9e-172	51	503.442	598	+/+	MSAFDGVENQMNGPDSSPRLSQDPREPRSLLSSSCFPITLKFVDVCYRVKIHGMSNDSCN	17	601	81	659	302	408	32	602	660
phytozome-next.jgi.doe.gov/report/protein/Stuberosum_v4_03/PGSC0003DMP400003531	PGSC0003DMP400003531	S.tuberosum v4.03	0	51	535.798	598	+/+	MSAFDGVENQMNGPDSSPRLSQDPREPRSLLSSSCFPITLKFVDVCYRVKIHGMSNDSCN	17	601	68	646	302	410	32	602	647
phytozome-next.jgi.doe.gov/report/protein/Stuberosum_v4_03/PGSC0003DMP400013234	PGSC0003DMP400013234	S.tuberosum v4.03	1.61e-30	54	118.242	134	+/+	MSAFDGVENQMNGPDSSPRLSQDPREPRSLLSSSCFPITLKFVDVCYRVKIHGMSNDSCN	405	538	1	134	73	97	0	602	188
phytozome-next.jgi.doe.gov/report/protein/Stuberosum_v4_03/PGSC0003DMP400003530	PGSC0003DMP400003530	S.tuberosum v4.03	2.22e-119	54	361.303	371	+/+	MSAFDGVENQMNGPDSSPRLSQDPREPRSLLSSSCFPITLKFVDVCYRVKIHGMSNDSCN	17	377	68	433	200	265	15	602	439
phytozome-next.jgi.doe.gov/report/protein/Stuberosum_v4_03/PGSC0003DMP400001666	PGSC0003DMP400001666	S.tuberosum v4.03	2e-95	66	292.352	238	+/+	MSAFDGVENQMNGPDSSPRLSQDPREPRSLLSSSCFPITLKFVDVCYRVKIHGMSNDSCN	364	601	1	233	157	195	5	602	235
phytozome-next.jgi.doe.gov/report/protein/Stuberosum_v4_03/PGSC0003DMP400001665	PGSC0003DMP400001665	S.tuberosum v4.03	0	67	767.689	587	+/+	MSAFDGVENQMNGPDSSPRLSQDPREPRSLLSSSCFPITLKFVDVCYRVKIHGMSNDSCN	19	601	22	602	395	488	10	602	604
Table S2:BLASTP search results for Arabidopsis thaliana ABCG25 (UniProt ID: Q84TH5-2) against the Solanum tuberosum reference proteome
Views	Protein	Species	E-value	% identity	Align len	Strands	Query ID	Query from	Query to	Target from	Target to	Bitscore	# identical	Positives	Gaps	Query len	Target len
phytozome-next.jgi.doe.gov/report/protein/Stuberosum_v4_03/PGSC0003DMP400013234	PGSC0003DMP400013234	S.tuberosum v4.03	1.08e-30	54	134	+/+	MSNDSCNIKKLLGLKQKPSDETRSTEERTILSGVTGMISPGEFMAVLGPSGSGKSTLLNA	352	485	1	134	118.627	73	97	0	549	188
phytozome-next.jgi.doe.gov/report/protein/Stuberosum_v4_03/PGSC0003DMP400021241	PGSC0003DMP400021241	S.tuberosum v4.03	1.65e-31	40	206	+/+	MSNDSCNIKKLLGLKQKPSDETRSTEERTILSGVTGMISPGEFMAVLGPSGSGKSTLLNA	7	210	520	724	130.183	83	123	3	549	1073
phytozome-next.jgi.doe.gov/report/protein/Stuberosum_v4_03/PGSC0003DMP400040315	PGSC0003DMP400040315	S.tuberosum v4.03	1.24e-36	40	209	+/+	MSNDSCNIKKLLGLKQKPSDETRSTEERTILSGVTGMISPGEFMAVLGPSGSGKSTLLNA	1	205	90	291	144.436	83	125	11	549	642
phytozome-next.jgi.doe.gov/report/protein/Stuberosum_v4_03/PGSC0003DMP400052246	PGSC0003DMP400052246	S.tuberosum v4.03	1.28e-45	41	233	+/+	MSNDSCNIKKLLGLKQKPSDETRSTEERTILSGVTGMISPGEFMAVLGPSGSGKSTLLNA	1	232	76	306	166.777	95	140	3	549	453
phytozome-next.jgi.doe.gov/report/protein/Stuberosum_v4_03/PGSC0003DMP400038581	PGSC0003DMP400038581	S.tuberosum v4.03	9.58e-70	52	233	+/+	MSNDSCNIKKLLGLKQKPSDETRSTEERTILSGVTGMISPGEFMAVLGPSGSGKSTLLNA	1	229	119	349	243.432	120	158	6	549	1129
phytozome-next.jgi.doe.gov/report/protein/Stuberosum_v4_03/PGSC0003DMP400013235	PGSC0003DMP400013235	S.tuberosum v4.03	2.72e-79	51	259	+/+	MSNDSCNIKKLLGLKQKPSDETRSTEERTILSGVTGMISPGEFMAVLGPSGSGKSTLLNA	1	247	134	390	254.988	132	178	14	549	403
phytozome-next.jgi.doe.gov/report/protein/Stuberosum_v4_03/PGSC0003DMP400013237	PGSC0003DMP400013237	S.tuberosum v4.03	1.7e-87	47	343	+/+	MSNDSCNIKKLLGLKQKPSDETRSTEERTILSGVTGMISPGEFMAVLGPSGSGKSTLLNA	1	331	134	466	279.256	162	224	22	549	491
phytozome-next.jgi.doe.gov/report/protein/Stuberosum_v4_03/PGSC0003DMP400001666	PGSC0003DMP400001666	S.tuberosum v4.03	7.53e-96	66	238	+/+	MSNDSCNIKKLLGLKQKPSDETRSTEERTILSGVTGMISPGEFMAVLGPSGSGKSTLLNA	311	548	1	233	291.582	157	195	5	549	235
phytozome-next.jgi.doe.gov/report/protein/Stuberosum_v4_03/PGSC0003DMP400003530	PGSC0003DMP400003530	S.tuberosum v4.03	3.82e-99	52	334	+/+	MSNDSCNIKKLLGLKQKPSDETRSTEERTILSGVTGMISPGEFMAVLGPSGSGKSTLLNA	1	324	105	433	307.375	174	231	15	549	439
phytozome-next.jgi.doe.gov/report/protein/Stuberosum_v4_03/PGSC0003DMP400032196	PGSC0003DMP400032196	S.tuberosum v4.03	3e-118	48	480	+/+	MSNDSCNIKKLLGLKQKPSDETRSTEERTILSGVTGMISPGEFMAVLGPSGSGKSTLLNA	85	548	1	462	357.451	228	315	34	549	463
phytozome-next.jgi.doe.gov/report/protein/Stuberosum_v4_03/PGSC0003DMP400001504	PGSC0003DMP400001504	S.tuberosum v4.03	3.92e-119	43	574	+/+	MSNDSCNIKKLLGLKQKPSDETRSTEERTILSGVTGMISPGEFMAVLGPSGSGKSTLLNA	9	548	238	751	369.392	244	337	94	549	757
phytozome-next.jgi.doe.gov/report/protein/Stuberosum_v4_03/PGSC0003DMP400001505	PGSC0003DMP400001505	S.tuberosum v4.03	1.43e-133	44	577	+/+	MSNDSCNIKKLLGLKQKPSDETRSTEERTILSGVTGMISPGEFMAVLGPSGSGKSTLLNA	9	548	225	755	406.757	255	351	83	549	761
phytozome-next.jgi.doe.gov/report/protein/Stuberosum_v4_03/PGSC0003DMP400036990	PGSC0003DMP400036990	S.tuberosum v4.03	9.94e-140	43	561	+/+	MSNDSCNIKKLLGLKQKPSDETRSTEERTILSGVTGMISPGEFMAVLGPSGSGKSTLLNA	12	548	25	552	416.001	242	345	57	549	558
phytozome-next.jgi.doe.gov/report/protein/Stuberosum_v4_03/PGSC0003DMP400036989	PGSC0003DMP400036989	S.tuberosum v4.03	1.54e-137	43	561	+/+	MSNDSCNIKKLLGLKQKPSDETRSTEERTILSGVTGMISPGEFMAVLGPSGSGKSTLLNA	12	548	194	721	416.001	241	348	57	549	727
phytozome-next.jgi.doe.gov/report/protein/Stuberosum_v4_03/PGSC0003DMP400013236	PGSC0003DMP400013236	S.tuberosum v4.03	2.31e-139	51	497	+/+	MSNDSCNIKKLLGLKQKPSDETRSTEERTILSGVTGMISPGEFMAVLGPSGSGKSTLLNA	1	485	134	622	419.083	251	338	20	549	676
phytozome-next.jgi.doe.gov/report/protein/Stuberosum_v4_03/PGSC0003DMP400026905	PGSC0003DMP400026905	S.tuberosum v4.03	5.25e-150	47	556	+/+	MSNDSCNIKKLLGLKQKPSDETRSTEERTILSGVTGMISPGEFMAVLGPSGSGKSTLLNA	1	547	92	624	444.891	261	351	32	549	630
phytozome-next.jgi.doe.gov/report/protein/Stuberosum_v4_03/PGSC0003DMP400032198	PGSC0003DMP400032198	S.tuberosum v4.03	1.6e-151	49	564	+/+	MSNDSCNIKKLLGLKQKPSDETRSTEERTILSGVTGMISPGEFMAVLGPSGSGKSTLLNA	1	548	118	662	449.899	277	375	35	549	663
phytozome-next.jgi.doe.gov/report/protein/Stuberosum_v4_03/PGSC0003DMP400032197	PGSC0003DMP400032197	S.tuberosum v4.03	3.22e-152	49	561	+/+	MSNDSCNIKKLLGLKQKPSDETRSTEERTILSGVTGMISPGEFMAVLGPSGSGKSTLLNA	1	548	118	659	451.44	277	375	32	549	660
phytozome-next.jgi.doe.gov/report/protein/Stuberosum_v4_03/PGSC0003DMP400033525	PGSC0003DMP400033525	S.tuberosum v4.03	1.09e-156	50	548	+/+	MSNDSCNIKKLLGLKQKPSDETRSTEERTILSGVTGMISPGEFMAVLGPSGSGKSTLLNA	1	547	84	608	461.455	272	361	24	549	614
phytozome-next.jgi.doe.gov/report/protein/Stuberosum_v4_03/PGSC0003DMP400026904	PGSC0003DMP400026904	S.tuberosum v4.03	2.09e-160	49	556	+/+	MSNDSCNIKKLLGLKQKPSDETRSTEERTILSGVTGMISPGEFMAVLGPSGSGKSTLLNA	1	547	19	551	468.774	273	359	32	549	557
phytozome-next.jgi.doe.gov/report/protein/Stuberosum_v4_03/PGSC0003DMP400003531	PGSC0003DMP400003531	S.tuberosum v4.03	1.96e-164	49	561	+/+	MSNDSCNIKKLLGLKQKPSDETRSTEERTILSGVTGMISPGEFMAVLGPSGSGKSTLLNA	1	548	105	646	482.256	276	376	32	549	647
phytozome-next.jgi.doe.gov/report/protein/Stuberosum_v4_03/PGSC0003DMP400001665	PGSC0003DMP400001665	S.tuberosum v4.03	0	66	552	+/+	MSNDSCNIKKLLGLKQKPSDETRSTEERTILSGVTGMISPGEFMAVLGPSGSGKSTLLNA	1	548	57	602	706.442	366	454	10	549	604

## Sheet: Table S3
Table S3. Corresponding gene, transcript, and protein identifiers of BLASTP hits in Solanum tuberosum
Gene Name	Proteome ID	PAC Transcript ID	Transcript Name	Peptide Name
PGSC0003DMG400019295	448	37432856	PGSC0003DMT400049667	PGSC0003DMP400033525
PGSC0003DMG400022268	448	37433224	PGSC0003DMT400057346	PGSC0003DMP400038581
PGSC0003DMG400021343	448	37436263	PGSC0003DMT400054994	PGSC0003DMP400036989
PGSC0003DMG400021343	448	37436264	PGSC0003DMT400054995	PGSC0003DMP400036990
PGSC0003DMG400019430	448	37439420	PGSC0003DMT400050007	PGSC0003DMP400033759
PGSC0003DMG400023322	448	37443173	PGSC0003DMT400059944	PGSC0003DMP400040315
PGSC0003DMG400015344	448	37448799	PGSC0003DMT400039676	PGSC0003DMP400026905
PGSC0003DMG400015343	448	37449490	PGSC0003DMT400039671	PGSC0003DMP400026904
PGSC0003DMG400012001	448	37452372	PGSC0003DMT400031316	PGSC0003DMP400021241
PGSC0003DMG400029989	448	37464313	PGSC0003DMT400077104	PGSC0003DMP400052246
PGSC0003DMG400000879	448	37465683	PGSC0003DMT400002293	PGSC0003DMP400001665
PGSC0003DMG400000879	448	37465684	PGSC0003DMT400002294	PGSC0003DMP400001666
PGSC0003DMG400001967	448	37467918	PGSC0003DMT400004973	PGSC0003DMP400003531
PGSC0003DMG400001967	448	37467919	PGSC0003DMT400004971	PGSC0003DMP400003530
PGSC0003DMG400018479	448	37471389	PGSC0003DMT400047547	PGSC0003DMP400032198
PGSC0003DMG400018479	448	37471390	PGSC0003DMT400047546	PGSC0003DMP400032197
PGSC0003DMG400018479	448	37471391	PGSC0003DMT400047545	PGSC0003DMP400032196
PGSC0003DMG400007465	448	37471540	PGSC0003DMT400019318	PGSC0003DMP400013236
PGSC0003DMG400007465	448	37471541	PGSC0003DMT400019319	PGSC0003DMP400013237
PGSC0003DMG400007465	448	37471542	PGSC0003DMT400019317	PGSC0003DMP400013235
PGSC0003DMG400007465	448	37471543	PGSC0003DMT400019316	PGSC0003DMP400013234
PGSC0003DMG400000787	448	37473575	PGSC0003DMT400002062	PGSC0003DMP400001505
PGSC0003DMG400000787	448	37473576	PGSC0003DMT400002061	PGSC0003DMP400001504

## Sheet: Table S4
Table S4. Motif finder results
#Query	DBNAME	ID	POS	FNDSEQ	FNDSBJ	SCORE	EVAL
PGSC0003DMG400019295|PGSC0003DMT400049667	pfam	ABC2_membrane	352..552	VLFRRGMKERKHDSFSF-LKVGQVLIVSILCAMLWW---RSSDIQDQSGLMFFITSFWGFYPLFQAIFTFPPERMMLEKERSSGMYRLSSYFMSRIVGDLPMELVLPTVFVIITYWTTGLKQSPVNFFSTLFTVLYGVLVAQGLGLAIGAMIMDLKSATVLASVIMLSFTLVSGFF--VQHVPSFISWLKYISLSQYTFKLLIGSQY	allkreflrywrdpslglarliqplllalvfgtlfgklgnqegglnrpgllffsilflafsalssvspvfekergvlerelasplyslsayvlakilvelplsllqalifllivyflvglrvsasrfflfllvllltalvasslglfiaalapsfedasllgslvllpllllsGffipidsmpkwlqwiyylnPltyaiealranef	141.6	3.4e-41
PGSC0003DMG400019295|PGSC0003DMT400049667	pfam	ABC_tran	55..204	RGITGIVFPGEMLAMLGPSGSGKTTLLTGLGGRLSGrLEGTITYNGMPFKN----AMKRYTGFVTQDDVLYPHLTVTETlvytallrlpktlshmEKVAHAEAVISQLGLTKCKDSIIGGPLlRGISGGERKRVSIGQEMLINPSLLFLDEPTS	knvsltleegevlalvGenGaGKStLlkllagllkp.teGeilldgkdlkekelkslrkeigvvfqedelfpeltvren................ekkaraeealeklglkdladrkvkekp.kelSgGqkqrvaiarallekpkllllDEpta	89.7	3.4e-25
PGSC0003DMG400019295|PGSC0003DMT400049667	pfam	ABC2_membrane_3	398..601	MFFITSFWGFYPLFQAIFTFPPermMLEKERSS--GMYRLSS------YFMSRIVGDLPMELVLPTVFVIItywTTG---LKQSpvNFFSTLFTVLYGVLVAQGLGLAIGAMIMDLKSATVLASVIMLSFTLVSGFFV--QHVPSFISWLKYISLSQYTFKLLIGSQYEA--DEmyhcgivdatcyvhdfpaiksvglggKAISVVALTIMLVGYRLLA	ayylvgliliiiifigasiiat...siveEkesrikerllvsgvsplqywlgkilgdflvgllqlliilll...lfglegipfg..nlglllllfllyglayialgyllgslfknsedaqvlislvilllsgffgglfpledppsflkwifsiiPffspidgllrliygdslwe..........................illsliiLllfavvlllla	21	0.0002
PGSC0003DMG400022268|PGSC0003DMT400057346	pfam	ABC_tran	89..239	LKGITGSISPGEILALMGPSGSGKTTLLKILGGRLHEnVKGTVTYNDIPYNP----ALKRRVGFVTQDDVLFPQLTVEETlvfaaflrlpckmsrrQKYERVEVIIKELGLERCRHTRIGGGLvKGVSGGERKRASIGHEILVDPSLLLLDEPTS	lknvsltleegevlalvGenGaGKStLlkllagllkp.teGeilldgkdlkekelkslrkeigvvfqedelfpeltvren................ekkaraeealeklglkdladrkvkekp.kelSgGqkqrvaiarallekpkllllDEpta	105.7	3.8e-30
PGSC0003DMG400022268|PGSC0003DMT400057346	pfam	ABC2_membrane	346..482	EKIVIRIGLMFYICIFWTSSSIFGAVYVFPFEKMYLVKERKADMYRLSVYYVCSTLCDMVAHILYPTFFMCIVYFMAGFKRTVQCFFLTLAATLLIAITSQGAGELFGAAVMSIRRAGMVASLILMLFLLTGGYYVQ	egglnrpgllffsilflafsalssvspvfekergvlerelasplyslsayvlakilvelplsllqalifllivyflvglrvsasrfflfllvllltalvasslglfiaalapsfedasllgslvllpllllsGffip	95.9	3.2e-27
PGSC0003DMG400022268|PGSC0003DMT400057346	pfam	ABC2_membrane_7	268..328	HQPSSRIFHMFEKILLIAE-GYPVYYGKAGDSMEYFSSLGFI-PEiAMNPAEFLLDLATGQVN	hqPsytlfkmfddlillakGGltvyhGpvkkveeyfaglgikvPe.rvnPPdyfidileGivk	29.6	4.2e-07
PGSC0003DMG400022268|PGSC0003DMT400057346	pfam	AI-2E_transport	923..1118	IGNSIVSGAAGLFNFVSQLMVFIWVLYYLItSDSGGVTEQVMSMLPMS-HSARRRSVEVLDKAISGVLLATAEIALFQGCLTWLLFRLFSIHFLYMSTILAFLSPLFPIFPSLFSTIPAALQLVLEGQ----YVLAISLSIIHLILMDYGTSEIMEDIPGYNAYLTGLSIIGGMTLFpsAFEGAIMGPLITTVVIAIKDLY	ilnsllsllasllglvlslvlvllllffll.ldgekllqgilkllperlrerveailreleqtlsgylrgqvlvaliigvlvfigllilgvpyalllallvglanlIPyiGavivlipiaiialltggikevlivlivvllvqqiegnilePklmgkrlglhplvillsllaggklf..GlvGlilavpltavlkaileal	32.1	8.8e-08
PGSC0003DMG400021343|PGSC0003DMT400054994	pfam	ABC2_membrane	471..680	TQYSILFWRGLKERRHDY-FSWLRITQVVATAVILGMLWWQSGggSPKHMQEQAGLLFFIAVFWGFFPVFTAIFTFPQERAMLDKERSADMYRLSAYFLARTTSDIPLDLILPVLFILVVYFMAGLKHDVCAFFLTVLTTFLCIVAAQGLGLAIGATLMDLKKATTLASVTVMTFMLAGGYF--VKEVPVFISWLRYLSYNYQTYKLLLKVQY	tqlkallkreflrywrdpslglarliqplllalvfgtlfgklg..nqegglnrpgllffsilflafsalssvspvfekergvlerelasplyslsayvlakilvelplsllqalifllivyflvglrvsasrfflfllvllltalvasslglfiaalapsfedasllgslvllpllllsGffipidsmpkwlqwiyylnPltyaiealranef	156.2	1.1e-45
PGSC0003DMG400021343|PGSC0003DMT400054994	pfam	ABC_tran	154..304	LTGISGSVDPGEVLAMMGPSGSGKTTLLSLLGGRVKEpTGGSITYNEQPYSK----HLKSRIGFVTQDDILFPHLTVRETltyaarlrlpkkltkeEKQKRAIDVIYELGLERCQDTMIGGSFvRGVSGGERKRVCIGNEIIINPSLLFLDEPTS	lknvsltleegevlalvGenGaGKStLlkllagllkp.teGeilldgkdlkekelkslrkeigvvfqedelfpeltvren................ekkaraeealeklglkdladrkvkekp.kelSgGqkqrvaiarallekpkllllDEpta	106	3.1e-30
PGSC0003DMG400021343|PGSC0003DMT400054994	pfam	ABC2_membrane_3	525..708	LLFFIAVFWGFFPVFTAIFTF----PQERAMLDKERSADM-YRLSAYFLARTTSDIPLDLILPVLFILVVYFMAGLKHDvcAFFLTVLTTFLCIVAAQGLGLAIGATLMDLKKATTLASVTVMTFMLAGGYFV--KEVPVFISWLRYLSYNYQTYKLLLKVQYKEkNDWVdgikvgNGvREVSTLLAMVFG	yayylvgliliiiifigasiiatsiveEkesrikerllvsgvsplqywlgkilgdflvgllqlliillllfglegipfg..nlglllllfllyglayialgyllgslfknsedaqvlislvilllsgffgglfpledppsflkwifsiiPffspidgllrliygd.slwe......il.lsliiLllfavv	24.1	2.4e-05
PGSC0003DMG400021343|PGSC0003DMT400054995	pfam	ABC2_membrane	302..511	TQYSILFWRGLKERRHDY-FSWLRITQVVATAVILGMLWWQSGggSPKHMQEQAGLLFFIAVFWGFFPVFTAIFTFPQERAMLDKERSADMYRLSAYFLARTTSDIPLDLILPVLFILVVYFMAGLKHDVCAFFLTVLTTFLCIVAAQGLGLAIGATLMDLKKATTLASVTVMTFMLAGGYF--VKEVPVFISWLRYLSYNYQTYKLLLKVQY	tqlkallkreflrywrdpslglarliqplllalvfgtlfgklg..nqegglnrpgllffsilflafsalssvspvfekergvlerelasplyslsayvlakilvelplsllqalifllivyflvglrvsasrfflfllvllltalvasslglfiaalapsfedasllgslvllpllllsGffipidsmpkwlqwiyylnPltyaiealranef	157	6.4e-46
PGSC0003DMG400021343|PGSC0003DMT400054995	pfam	ABC_tran	1..135	MGPSGSGKTTLLSLLGGRVKEpTGGSITYNEQPYSK----HLKSRIGFVTQDDILFPHLTVRETltyaarlrlpkkltkeEKQKRAIDVIYELGLERCQDTMIGGSFvRGVSGGERKRVCIGNEIIINPSLLFLDEPTS	vGenGaGKStLlkllagllkp.teGeilldgkdlkekelkslrkeigvvfqedelfpeltvren................ekkaraeealeklglkdladrkvkekp.kelSgGqkqrvaiarallekpkllllDEpta	89.7	3.3e-25
PGSC0003DMG400021343|PGSC0003DMT400054995	pfam	ABC2_membrane_3	356..540	LLFFIAVFWGFFPVFTAIFTF----PQERAMLDKERSADM-YRLSAYFLARTTSDIPLDLILPVLFILVVYFMAGLKHDvcAFFLTVLTTFLCIVAAQGLGLAIGATLMDLKKATTLASVTVMTFMLAGGYFV--KEVPVFISWLRYLSYNYQTYKLLLKVQYKEkNDWVdgikvgNGvREVSTLLAMVFGY	yayylvgliliiiifigasiiatsiveEkesrikerllvsgvsplqywlgkilgdflvgllqlliillllfglegipfg..nlglllllfllyglayialgyllgslfknsedaqvlislvilllsgffgglfpledppsflkwifsiiPffspidgllrliygd.slwe......il.lsliiLllfavvl	25	1.2e-05
PGSC0003DMG400019430|PGSC0003DMT400050007	pfam	ABC2_membrane	535..742	EVIVLCWRTTLNVIRTPELFLSREIVLTVMGLVLSSFFRRLDhfDFTTINHLLNFYIFTICLVFFSSNDAV-PTFIQERFIFIRETSHNAYRASSYVISSLIVYLPFFAIQAFTFAAITQYILRINSS---ILSFWIILYSSLITSNAYVMLVSALVPSYITGYAIVIATTALFFLTCGFFLKRTQIPLVWRWLHYISAIKYPFEALLINEF	qlkallkreflrywrdpslglarliqplllalvfgtlfgklg..nqegglnrpgllffsilflafsalssvspvfekergvlerelasplyslsayvlakilvelplsllqalifllivyflvglrvsasrfflfllvllltalvasslglfiaalapsfedasllgslvllpllllsGffipidsmpkwlqwiyylnPltyaiealranef	121.3	5.2e-35
PGSC0003DMG400019430|PGSC0003DMT400050007	pfam	ABC_tran	74..226	LNDISGQALRGEIMAIMGPSGAGKSTFLDAIAGRIARgsLEGTVRIDGKSVTT---SYMKMISSYVMQDDQLFPMLTVYETfmfaaevrlppsisraEKKKRVHELLEQLGLTSATHTYIGDEGrRGVSGGERRRVSIGIDIIHKPSLLFLDEPTS	lknvsltleegevlalvGenGaGKStLlkllagllkp..teGeilldgkdlkekelkslrkeigvvfqedelfpeltvren................ekkaraeealeklglkdladrkvkekp.kelSgGqkqrvaiarallekpkllllDEpta	104.4	9.6e-30
PGSC0003DMG400019430|PGSC0003DMT400050007	pfam	AAA_29	83..105	RGeIMAIMGPSGAGKSTFLDAIA	kg.atlltGpsGsGKSTllDAlq	22.8	7.5e-05
PGSC0003DMG400019430|PGSC0003DMT400050007	pfam	ABC2_membrane_3	585..820	HLLNFyIFTICLVFFSSNDAVPTFIQERFIFIRETSHNA-YRASSYVISSLIVYLPFFAIQAFTFAAItqyILR---INSSilSFWIILYSSLITSNAY---VMLVSALVPSYITGYAIVIATTALFFLTCGFFLKRTQIPLVWRWLHYISAIKYPFEALLINeFKGTkNCYNgdladlspgplgdvkisqlhkdsiargdlsqnctligedvlfsmditkenIWLDIVILLAWGVLYRLFFY	yylvg.liliiiifigasiiatsiveEkesrikerllvsgvsplqywlgkilgdflvgllqlliilll...lfglegipfg..nlglllllfllyglayialgyllgslfknsedaqvlislvilllsgffgglfpledppsflkwifsiiPffspidgllrl.iygd.slwe..................................................illsliiLllfavvllllal	21.3	0.00017
PGSC0003DMG400019430|PGSC0003DMT400050007	pfam	ABC2_membrane_7	255..311	HQPSFRIQMLLDRITVLARG-RLVYLGSPTGVAAFLAGFARPVPDGENSLEYLLDVIK	hqPsytlfkmfddlillakGGltvyhGpvkkveeyfaglgikvPervnPPdyfidile	19.5	0.0005
PGSC0003DMG400023322|PGSC0003DMT400059944	pfam	ABC2_membrane	359..568	EIVILTIRFWKIIYRTKELFGFKTLQMLLSGLVLGSIFYNLEdDLVGAQARVGLFAFILTYLL-SSTTEALPIFLQEREILMKETSCGSYRVSSYVIANSLVYLPFLLILALLFSTPLYWMVGLNKQFMAFMHFLLLIWLILYTANSIVVCCSALVPNFIIGNSLVCAMMGSCALFSGYFVSKNEIPNYWIVMHYVSLFKYPFEGFLINEF	qlkallkreflrywrdpslglarliqplllalvfgtlfgklg.nqegglnrpgllffsilflafsalssvspvfekergvlerelasplyslsayvlakilvelplsllqalifllivyflvglrvsasrfflfllvllltalvasslglfiaalapsfedasllgslvllpllllsGffipidsmpkwlqwiyylnPltyaiealranef	159.3	1.2e-46
PGSC0003DMG400023322|PGSC0003DMT400059944	pfam	ABC_tran	60..208	LKDVNCRAKTGEILAIVGPSGAGKSTFLEVLAGKIEPQSGSIFVNQKPVDK---ARFKKISGYVTQKDTLFPLLTVEETlsfsaklrlklapkELSSRVKCLIQELGLEHVAGARIGDDRiRGISGGERRRVSIGVELIHDPGVLILDEPTS	lknvsltleegevlalvGenGaGKStLlkllagllkpteGeilldgkdlkekelkslrkeigvvfqedelfpeltvren..............ekkaraeealeklglkdladrkvkekp.kelSgGqkqrvaiarallekpkllllDEpta	112.8	2.4e-32
PGSC0003DMG400023322|PGSC0003DMT400059944	pfam	ABC2_membrane_7	238..301	HQPCFRIMKLFNSILLLANG-TILHHGTIEQLSLRLILLGLDLPFHVNILEFAIESIDIIQKQNH	hqPsytlfkmfddlillakGGltvyhGpvkkveeyfaglgikvPervnPPdyfidileGivkpss	19.1	0.00067
PGSC0003DMG400015344|PGSC0003DMT400039676	pfam	ABC2_membrane	365..569	QQFSVLLRRGMKERKHES-LSNLKVGEVLVMSFFSGLLWW---KSNNIQDQTGLLFFYTSFWEFYSVFQGIFTFPQERMMLEKERSSGMYRLSAYFMAMTVGDLPMELVLPTISTVITYWMAGLKPSAGRFFSTLFSLLYNVLVSQSLGLAIGAMVMDEKSATVLALVILISFTLAGGFY--VQHVPRFIAWIKHVSITQYAYKLLLGSQY	tqlkallkreflrywrdpslglarliqplllalvfgtlfgklgnqegglnrpgllffsilflafsalssvspvfekergvlerelasplyslsayvlakilvelplsllqalifllivyflvglrvsasrfflfllvllltalvasslglfiaalapsfedasllgslvllpllllsGffipidsmpkwlqwiyylnPltyaiealranef	146	1.4e-42
PGSC0003DMG400015344|PGSC0003DMT400039676	pfam	ABC_tran	62..213	LKDVSGIVYPGEMLAILGPSGCGKTTLLTGLGGRLVKghLDGVITYNNNPFSS----SMKRSIGFVTQDDVLYPHLTVYETlvftallrlpktysveEKTAHCDAIIPQLGLTKCKDSIIGDSLlRGISGGERKRVSIGQEMLINPSLLLLDEPTS	lknvsltleegevlalvGenGaGKStLlkllagllkp..teGeilldgkdlkekelkslrkeigvvfqedelfpeltvren................ekkaraeealeklglkdladrkvkekp.kelSgGqkqrvaiarallekpkllllDEpta	98.9	4.9e-28
PGSC0003DMG400015343|PGSC0003DMT400039671	pfam	ABC2_membrane	292..496	QQFAVLFRRGMKERKHESFSSL-KVGEVLVVAFLCGLLWW---KSNNIQDQVGLMFFYTDFWSFFPLLQAIFTFPQERMMLEKERSSGMYRLSAYFMARTIGDLPMELVLPTIFTVITYWMTGLKPSALNFFSTLFSILYNVLVSQGLGLALGAMIMDQESATVLGSVIILSFTLAGGYF--VQHVPWFISWIKYISISQYTYKLLLGSQY	tqlkallkreflrywrdpslglarliqplllalvfgtlfgklgnqegglnrpgllffsilflafsalssvspvfekergvlerelasplyslsayvlakilvelplsllqalifllivyflvglrvsasrfflfllvllltalvasslglfiaalapsfedasllgslvllpllllsGffipidsmpkwlqwiyylnPltyaiealranef	151.5	3.1e-44
PGSC0003DMG400015343|PGSC0003DMT400039671	pfam	ABC_tran	2..140	LAILGPSGSGKTTLLTGLGGRLVNghLKGVITYNNKTFSN----AMNRNTGFVTQDDVLYPHLTVSETlvftallrlpktftveEKTAHAEAIITQLGLTKCKDIIVGGPFlRGISGGERKRVSIGQEMLINPSLLFLDEPTS	lalvGenGaGKStLlkllagllkp..teGeilldgkdlkekelkslrkeigvvfqedelfpeltvren................ekkaraeealeklglkdladrkvkekp.kelSgGqkqrvaiarallekpkllllDEpta	80.9	1.8e-22
PGSC0003DMG400012001|PGSC0003DMT400031316	pfam	ABC2_membrane_7	665..1072	HQPSYTLFRMFDDFILLAKGGLTAYHGPVSKVEEYFSGIGINIPDRVNPPDHFIDILEGIYKLPASIGVSYKDLPLKWMLHNGYQVPPDMLGPSGSAASSAGDNSSHGGSLAAVG-TEQSFVGELWSDLKSNVVQNKDHIQHRLLPSKDLSNRKTAGYLLQYRYFLGRLGKQRLREARIQSVDYLILLLAGICLGTIAKVSDESFGAQGYLYTVIAVSLLGKIAALRSFSLDKVYYWRESASGMSSLAYFMAKDTLDHFSTIVKPAVYLSMFYFFNNPRSTIWDNYLVLLCLTYCITGIAYCMAIYFEPGPAQLWSVLLPVVLTLIAKQDDDP-LTAKIGNYCYPKWALEAFLLATARRYSGVWLISRCGLLKSRRYDLGDWYPCLIKLILVGFLSRFV…	hqPsytlfkmfddlillakGGltvyhGpvkkveeyfaglgikvPervnPPdyfidileGivkpssssgvsvkelPvrWmlhngyevPedllksaeelaasaaeesakekkeakaeeeeksfagelwqdvksnvelkkdkirknflkskdlsnrktpgvlkqyryflgrvgkqrlreariqavdylilllaGaclGtlakvsdetfGalgytytviavsllckiaalrsfsldklqywresasGisslayflakdtvdhfntvikPlvylsmfyffsnprssfadnyivllclvycvtGiayvlaillepgpaqllsvllpvvltliatqkkdskllkklaklcypkwaleafvianaerysGvWlitrcgallksgydledwalclvililvGvvsrvi…	702.6	2e-211
PGSC0003DMG400012001|PGSC0003DMT400031316	pfam	ABC_tran	486..636	VTGTLSPGRVSAVMGPSGAGKTTFLSALTGKAAAgctTTGSILINGKSD---SIQSYKRVIGYVPQDDIVHGNLTVEENlwfsarcrlaadlakpE---KvlvVERVIESLGLQQVRDSLVGTVEkRGISGGQRKRVNVGLEMVIEPSLLILDEPTS	vsltleegevlalvGenGaGKStLlkllagllkp...teGeilldgkdlkekelkslrkeigvvfqedelfpeltvren................ekkar...aeealeklglkdladrkvkekp.kelSgGqkqrvaiarallekpkllllDEpta	90.6	1.8e-25
PGSC0003DMG400012001|PGSC0003DMT400031316	pfam	ABC2_membrane	829..970	LGRLGKQRLREARIQSVDYLILLLAGICLGTIAK---VSDESFGAQGYLYTVIAVSLLGKIAAL-RSFSLDKVYYWRESASGM-SSLAYFMAKDTLDHFSTIVKPAVYLSMFYFFNNPRST---IWDNYLVLLCLTYCITGIAYCMAIYF	lkreflrywrdpslglarliqplllalvfgtlfgklgnqegglnrpgllffsilflafsalssvspvfekergvlerelasplyslsayvlakilvelplsllqalifllivyflvglrvsasrfflfllvllltalvasslglfiaala	21.5	0.00019
PGSC0003DMG400029989|PGSC0003DMT400077104	pfam	ABC_tran	46..197	LHGLSGYAEPGRIMAIMGPSGSGKSTLLDTLAGRLSTnvvMTGNILLNGK-----KRRLDYGVVAYVTQEDTLLGTLTPRETimysahlrlptsmtkeEVDDIVEGTIMEMGLGDCADRLVGNWQvRGISGGEKKRLGIALEILVRPRILFLDEPTT	lknvsltleegevlalvGenGaGKStLlkllagllkp...teGeilldgkdlkekelkslrkeigvvfqedelfpeltvren................ekkaraeealeklglkdladrkvkekp.kelSgGqkqrvaiarallekpkllllDEpta	88.5	7.9e-25
PGSC0003DMG400029989|PGSC0003DMT400077104	pfam	ABC2_membrane	360..439	QLLTLTRRSFVNMSRDKGYYWSRIVIYIIVAFAVGTLFYDVGtSYTAILARGACGGFVTGYMTFMSIGGF-PSFIEEMKVN	qlkallkreflrywrdpslglarliqplllalvfgtlfgklg.nqegglnrpgllffsilflafsalssvspvfekergvl	43.4	3.7e-11
PGSC0003DMG400029989|PGSC0003DMT400077104	pfam	ABC2_membrane_7	226..281	HQPSSEVFALFDDLFLLS-GGEAVYFGEAQLAVQFFAESGFPCPSRRNPSDHFLRCV	hqPsytlfkmfddlillakGGltvyhGpvkkveeyfaglgikvPervnPPdyfidil	37	2.5e-09
PGSC0003DMG400029989|PGSC0003DMT400077104	pfam	AAA_29	58..77	IMAIMGPSGSGKSTLLDTLA	atlltGpsGsGKSTllDAlq	22.7	8.1e-05
PGSC0003DMG400029989|PGSC0003DMT400077104	pfam	AAA_16	46..119	LHGLSGYAEPG-RIMAIMGPSGSGKSTLLDTLAGRLSTNvvmtGNILLNGKKRRL-DYGVVAYVTQEDTLLGTLTP	lallervrsgrpplvlvsGeaGvGKSalvrellealera....gayvlsgkcdelipyaallealtresllrqlla	22.4	0.00019
PGSC0003DMG400029989|PGSC0003DMT400077104	pfam	RsgA_GTPase	55..85	PgRIMAIMGPSGSGKSTLLDTLAGRLSTNVV	g.kttvllGqSGvGKStLinallpelelktg	19.6	0.00083
PGSC0003DMG400000879|PGSC0003DMT400002293	pfam	ABC2_membrane	335..540	QFSILLQRGLKERRHET-FNYLRVFQVIAASLLAGSMWWHS-DYRDIQDRLGLLFFISIFWGVFPSFNAVFAFPQERAIFMKERASGMYTLSSYFMARIVGDLPMDLILPTLFLTITYWMAGLKPQLLAFLLTLLVLLSYVIVSQGLGLALGAIIMDAKQASTVITVTMLAFVLTGGFY--VHKVPACLAWIKYISTTFYSYRLLIDVQF	qlkallkreflrywrdpslglarliqplllalvfgtlfgklgnqegglnrpgllffsilflafsalssvspvfekergvlerelasplyslsayvlakilvelplsllqalifllivyflvglrvsasrfflfllvllltalvasslglfiaalapsfedasllgslvllpllllsGffipidsmpkwlqwiyylnPltyaiealranef	149.4	1.3e-43
PGSC0003DMG400000879|PGSC0003DMT400002293	pfam	ABC_tran	27..178	LNGITGMVSPGEILAVLGPSGSGKSTLLNALAGRLQGhnYTGTILANNRKLTK----QVLKRTGFVTQDDVLYPHLTVRETlifcallrlpnslnrnE---KitvTDSVITELGLNKCEDTIIGNSFiRGVSGGERKRVSIAHEMLINPSLLILDEPTS	lknvsltleegevlalvGenGaGKStLlkllagllkp..teGeilldgkdlkekelkslrkeigvvfqedelfpeltvren................ekkar...aeealeklglkdladrkvkekp.kelSgGqkqrvaiarallekpkllllDEpta	107.5	1.1e-30
PGSC0003DMG400000879|PGSC0003DMT400002293	pfam	ABC2_membrane_3	385..596	LLFFISIFWGVFPSFNAVFAFPQERAIFMKERASGM-YTLSSYFMARIVGDLPMDLILPTLFLTItywMAG---LKPQllAFLLTLLVLLSYVIVSQGLGLALGAIIMDAKQASTVITVTML-AFVLTGGFYVH-KVPACLAWIKYISTTFYSYRLLIDVQFGE-GKEisdllgcshiqgsdranckfieqdimgqihPSMSLGILLIMFVGYRLIAYL	lvgliliiiifigasiiatsiveEkesrikerllvsgvsplqywlgkilgdflvgllqlliilll...lfglegipfg..nlglllllfllyglayialgyllgslfknsedaqvlislvilllsgffgglfpledppsflkwifsiiPffspidgllrliygdslwe..............................illsliiLllfavvllllall	40.2	2.9e-10
PGSC0003DMG400000879|PGSC0003DMT400002293	pfam	AAA_29	34..59	VSPGEILAVLGPSGSGKSTLLNALAG	idlkgatlltGpsGsGKSTllDAlqa	20.4	0.00044
PGSC0003DMG400000879|PGSC0003DMT400002293	pfam	RsgA_GTPase	26..62	ILNGITGMVSPgEILAVLGPSGSGKSTLLNALAGRLQ	gleelkellkg.kttvllGqSGvGKStLinallpele	20.6	0.00043
PGSC0003DMG400000879|PGSC0003DMT400002294	pfam	ABC2_membrane	6..171	DYRDIQDRLGLLFFISIFWGVFPSFNAVFAFPQERAIFMKERASGMYTLSSYFMARIVGDLPMDLILPTLFLTITYWMAGLKPQLLAFLLTLLVLLSYVIVSQGLGLALGAIIMDAKQASTVITVTMLAFVLTGGFY--VHKVPACLAWIKYISTTFYSYRLLIDVQF	nqegglnrpgllffsilflafsalssvspvfekergvlerelasplyslsayvlakilvelplsllqalifllivyflvglrvsasrfflfllvllltalvasslglfiaalapsfedasllgslvllpllllsGffipidsmpkwlqwiyylnPltyaiealranef	127.8	5.3e-37
PGSC0003DMG400000879|PGSC0003DMT400002294	pfam	ABC2_membrane_3	16..227	LLFFISIFWGVFPSFNAVFAFPQERAIFMKERASGM-YTLSSYFMARIVGDLPMDLILPTLFLTItywMAG---LKPQllAFLLTLLVLLSYVIVSQGLGLALGAIIMDAKQASTVITVTML-AFVLTGGFYVH-KVPACLAWIKYISTTFYSYRLLIDVQFGE-GKEisdllgcshiqgsdranckfieqdimgqihPSMSLGILLIMFVGYRLIAYL	lvgliliiiifigasiiatsiveEkesrikerllvsgvsplqywlgkilgdflvgllqlliilll...lfglegipfg..nlglllllfllyglayialgyllgslfknsedaqvlislvilllsgffgglfpledppsflkwifsiiPffspidgllrliygdslwe..............................illsliiLllfavvllllall	45.6	6.5e-12
PGSC0003DMG400000879|PGSC0003DMT400002294	pfam	ABC2_membrane_7	30..138	FNAVFAFPQERAIFMKERASGMYTLsSYFMARIVGDLPMDLILPTLFLTITYWMAGLKPQLLAfllTLLVLLSYVIVSQGLGLALgAIIMDAKQAStvITVTMLAFVLT	iaalrsfsldklqywresasGissl.ayflakdtvdhfntvikPlvylsmfyffsnprssfad...nyivllclvycvtGiayvl.aillepgpaq..llsvllpvvlt	22.1	8.3e-05
PGSC0003DMG400001967|PGSC0003DMT400004973	pfam	ABC2_membrane	384..590	YQFKVLLLRGLKERRYET-FNKLRIFQVVSVAFLAGLLWWHTP--TSHIeDRIAMVFFFAVFWGFYPLYNAVFTFPQERRMLIKERSSGMYRLSSYFLAKTVGDLPLELALPTAFTFILYWMGGLKANPATFILSLLVVLYSVLVSQSLGLAYGAMLMDVKQATTLASVTTLVFLIAGGYY--IQQIPPFIVWLKYLSYSYYCYKLLLGVQY	tqlkallkreflrywrdpslglarliqplllalvfgtlfgklgnqeggl.nrpgllffsilflafsalssvspvfekergvlerelasplyslsayvlakilvelplsllqalifllivyflvglrvsasrfflfllvllltalvasslglfiaalapsfedasllgslvllpllllsGffipidsmpkwlqwiyylnPltyaiealranef	144.9	3.3e-42
PGSC0003DMG400001967|PGSC0003DMT400004973	pfam	ABC_tran	75..225	LNGVTGIVCPGEMLAMLGPSGSGKTTLLTALGGRLSGkLSGKITYNSQPFSG----AIKRRTGFVAQDDVLYPHLTVTETllftallrlpqslsreEKERHVEHVIAELGLNKCRNSMIGGPLfRGISGGEKKRVSIGQEMLINPSLLLLDEPTS	lknvsltleegevlalvGenGaGKStLlkllagllkp.teGeilldgkdlkekelkslrkeigvvfqedelfpeltvren................ekkaraeealeklglkdladrkvkekp.kelSgGqkqrvaiarallekpkllllDEpta	95.8	4.5e-27
PGSC0003DMG400001967|PGSC0003DMT400004973	pfam	ABC2_membrane_3	434..640	AMVfFFAVFWGFYPLYNAVFTFPQERRMLIKERSSGM-YRLSSYFLAKTVGDLPLELaLPTAFTFILyWMGG--LKANpaTFILSLLVVLYSVLVSQSLGLAYGAMLMDVKQATTLASVTTL-VF-LIAGGYYIQQIPPFIVWLKYLSYSYYCYKLLLGVQYNDnDYYEcskgvycqvaefpaiksiglnnMWMDVFIMALMLVGYRLIAYL	lvg.liliiiifigasiiatsiveEkesrikerllvsgvsplqywlgkilgdflvgl.lqlliilll.lfglegipfg..nlglllllfllyglayialgyllgslfknsedaqvlislvilllsgffgglfpledppsflkwifsiiPffspidgllrliygd.slwe......................illsliiLllfavvllllall	35.2	1e-08
PGSC0003DMG400001967|PGSC0003DMT400004971	pfam	ABC_tran	75..225	LNGVTGIVCPGEMLAMLGPSGSGKTTLLTALGGRLSGkLSGKITYNSQPFSG----AIKRRTGFVAQDDVLYPHLTVTETllftallrlpqslsreEKERHVEHVIAELGLNKCRNSMIGGPLfRGISGGEKKRVSIGQEMLINPSLLLLDEPTS	lknvsltleegevlalvGenGaGKStLlkllagllkp.teGeilldgkdlkekelkslrkeigvvfqedelfpeltvren................ekkaraeealeklglkdladrkvkekp.kelSgGqkqrvaiarallekpkllllDEpta	96.8	2.2e-27
PGSC0003DMG400001967|PGSC0003DMT400004971	pfam	ABC2_membrane_7	254..317	HQPSSRLYHMFDKVVLLSEG-CPIYYGPASTALEYFSSVGFSTSITINPADLLLDLANGIGPDSK	hqPsytlfkmfddlillakGGltvyhGpvkkveeyfaglgikvPervnPPdyfidileGivkpss	41.6	9.6e-11
PGSC0003DMG400018479|PGSC0003DMT400047547	pfam	ABC2_membrane	400..606	HQFKILLMRGLRERRHES-FNRLRIFQVISVAFLAGLLWWHTP--TSHIeDRIAMLFFFAVFWGFYPLYNAVFTFPQERRMLIKERSSGMYRLSSYFLAKTVVDLPLELALPTAFTFILYWMGGLKPDPTTFILSLLVVLYNVLVSQSLGLAFGALLMDVKQATTLASVTTLVFLIAGGYY--IQQIPPFIVWLKYLSYSYYSYKLLLGVQY	tqlkallkreflrywrdpslglarliqplllalvfgtlfgklgnqeggl.nrpgllffsilflafsalssvspvfekergvlerelasplyslsayvlakilvelplsllqalifllivyflvglrvsasrfflfllvllltalvasslglfiaalapsfedasllgslvllpllllsGffipidsmpkwlqwiyylnPltyaiealranef	153.7	6.7e-45
PGSC0003DMG400018479|PGSC0003DMT400047547	pfam	ABC_tran	88..238	LNGVTGTVYPGEMLAMLGPSGSGKTTLLTALGGRLSGkLSGKITYNSQPFSG----SIKRRTGFVSQDDVLYPHLTVIETllftallrlpqsldrvEKVRHVEHVIAELGLNKCRNSMIGGSLfRGISGGEKKRVSIGQEMLINPSILLLDEPTS	lknvsltleegevlalvGenGaGKStLlkllagllkp.teGeilldgkdlkekelkslrkeigvvfqedelfpeltvren................ekkaraeealeklglkdladrkvkekp.kelSgGqkqrvaiarallekpkllllDEpta	99.9	2.3e-28
PGSC0003DMG400018479|PGSC0003DMT400047547	pfam	ABC2_membrane_3	451..655	MLFFFAVFWGFYPLYNAVFTFPQERRMLIKERSSGM-YRLSSYFLAKTVVDLPLELaLPTAFTFILyWMG--GLKPDPTTFILsLLVVLYnVLVSQSLGLAFGALLMDVKQATTLASVTTL-VF-LIAGGYYIQQIPPFIVWLKYLSYSYYSYKLLLGVQYNDnDYYEcskgvycqvanlpaiesvglnnMWIDVSVMAVMLVGYRVVAY	lvgliliiiifigasiiatsiveEkesrikerllvsgvsplqywlgkilgdflvgl.lqlliilll.lfglegipfgnlglll.llflly.glayialgyllgslfknsedaqvlislvilllsgffgglfpledppsflkwifsiiPffspidgllrliygd.slwe......................illsliiLllfavvllllal	37.3	2.3e-09
PGSC0003DMG400018479|PGSC0003DMT400047546	pfam	ABC2_membrane	397..603	HQFKILLMRGLRERRHES-FNRLRIFQVISVAFLAGLLWWHTP--TSHIeDRIAMLFFFAVFWGFYPLYNAVFTFPQERRMLIKERSSGMYRLSSYFLAKTVVDLPLELALPTAFTFILYWMGGLKPDPTTFILSLLVVLYNVLVSQSLGLAFGALLMDVKQATTLASVTTLVFLIAGGYY--IQQIPPFIVWLKYLSYSYYSYKLLLGVQY	tqlkallkreflrywrdpslglarliqplllalvfgtlfgklgnqeggl.nrpgllffsilflafsalssvspvfekergvlerelasplyslsayvlakilvelplsllqalifllivyflvglrvsasrfflfllvllltalvasslglfiaalapsfedasllgslvllpllllsGffipidsmpkwlqwiyylnPltyaiealranef	153.7	6.6e-45
PGSC0003DMG400018479|PGSC0003DMT400047546	pfam	ABC_tran	88..238	LNGVTGTVYPGEMLAMLGPSGSGKTTLLTALGGRLSGkLSGKITYNSQPFSG----SIKRRTGFVSQDDVLYPHLTVIETllftallrlpqsldrvEKVRHVEHVIAELGLNKCRNSMIGGSLfRGISGGEKKRVSIGQEMLINPSILLLDEPTS	lknvsltleegevlalvGenGaGKStLlkllagllkp.teGeilldgkdlkekelkslrkeigvvfqedelfpeltvren................ekkaraeealeklglkdladrkvkekp.kelSgGqkqrvaiarallekpkllllDEpta	99.9	2.3e-28
PGSC0003DMG400018479|PGSC0003DMT400047546	pfam	ABC2_membrane_3	448..652	MLFFFAVFWGFYPLYNAVFTFPQERRMLIKERSSGM-YRLSSYFLAKTVVDLPLELaLPTAFTFILyWMG--GLKPDPTTFILsLLVVLYnVLVSQSLGLAFGALLMDVKQATTLASVTTL-VF-LIAGGYYIQQIPPFIVWLKYLSYSYYSYKLLLGVQYNDnDYYEcskgvycqvanlpaiesvglnnMWIDVSVMAVMLVGYRVVAY	lvgliliiiifigasiiatsiveEkesrikerllvsgvsplqywlgkilgdflvgl.lqlliilll.lfglegipfgnlglll.llflly.glayialgyllgslfknsedaqvlislvilllsgffgglfpledppsflkwifsiiPffspidgllrliygd.slwe......................illsliiLllfavvllllal	37.3	2.2e-09
PGSC0003DMG400018479|PGSC0003DMT400047545	pfam	ABC2_membrane	200..406	HQFKILLMRGLRERRHES-FNRLRIFQVISVAFLAGLLWWHTP--TSHIeDRIAMLFFFAVFWGFYPLYNAVFTFPQERRMLIKERSSGMYRLSSYFLAKTVVDLPLELALPTAFTFILYWMGGLKPDPTTFILSLLVVLYNVLVSQSLGLAFGALLMDVKQATTLASVTTLVFLIAGGYY--IQQIPPFIVWLKYLSYSYYSYKLLLGVQY	tqlkallkreflrywrdpslglarliqplllalvfgtlfgklgnqeggl.nrpgllffsilflafsalssvspvfekergvlerelasplyslsayvlakilvelplsllqalifllivyflvglrvsasrfflfllvllltalvasslglfiaalapsfedasllgslvllpllllsGffipidsmpkwlqwiyylnPltyaiealranef	154.8	3.1e-45
PGSC0003DMG400018479|PGSC0003DMT400047545	pfam	ABC2_membrane_7	67..458	HQPSSRLYHMFDKVVLLSEG-CPIYYGPASTALEYFSSIGFSISITINPADLLLDLANGLSGIGPETKNA---------NDQGDSIEQEKKLVREALISAYEKNIST-----RLKTEVCSLDNSSY-------SYTKDVSTRNGVKLE----QWCTSWMHQFKILLMRGLRERRHESfnRLRIFQVIsVAFLAGLLWWHTPTSHIEDRIAMLFFFAVF-WGFYPLYNAVFTFPQERRMLIKERSSGMYRLsSYFLAKTVVDLPLELALPTAFTFILYWMGGLKpdpTTFILSLLVVLynVLVSQSLGLAFG-ALLMDVKQATtLASVTT-LV-FLIAGGyyiQQIPPFIVWLKYLSYSYYSYKLLlgVQYNDNDYYecskGVYCqVANLPAIESV--GL…	hqPsytlfkmfddlillakGGltvyhGpvkkveeyfaglgikvPervnPPdyfidileGivkpssssgvsvkelPvrWmlhngyevPedllksaeelaasaaeesakekkeakaeeeeksfagelwqdvksnvelkkdkirknflkskdlsnrktpgvlkqyryflgrvgkqrlrea..riqavdyl.illlaGaclGtlakvsdetfGalgytytviavsllckiaalrsfsldklqywresasGissl.ayflakdtvdhfntvikPlvylsmfyffsnpr...ssfadnyivll..clvycvtGiayvlaillepgpaq.llsvllpvvltliatq...kkdskllkklaklcypkwaleaf..vianaerys....GvWl.itrcgallksgydl…	44.8	1.1e-11
PGSC0003DMG400018479|PGSC0003DMT400047545	pfam	ABC2_membrane_3	251..455	MLFFFAVFWGFYPLYNAVFTFPQERRMLIKERSSGM-YRLSSYFLAKTVVDLPLELaLPTAFTFILyWMG--GLKPDPTTFILsLLVVLYnVLVSQSLGLAFGALLMDVKQATTLASVTTL-VF-LIAGGYYIQQIPPFIVWLKYLSYSYYSYKLLLGVQYNDnDYYEcskgvycqvanlpaiesvglnnMWIDVSVMAVMLVGYRVVAY	lvgliliiiifigasiiatsiveEkesrikerllvsgvsplqywlgkilgdflvgl.lqlliilll.lfglegipfgnlglll.llflly.glayialgyllgslfknsedaqvlislvilllsgffgglfpledppsflkwifsiiPffspidgllrliygd.slwe......................illsliiLllfavvllllal	38.4	1e-09
PGSC0003DMG400018479|PGSC0003DMT400047545	pfam	ABC_tran	8..38	RGISGGEKKRVSIGQEMLINPSILLLDEPTS	kelSgGqkqrvaiarallekpkllllDEpta	26	1.5e-05
PGSC0003DMG400007465|PGSC0003DMT400019318	pfam	ABC2_membrane	413..618	QFKVLLGRGLKERKHEA-YSGLRIFQVMSVSFLSGLLWWHCK-TNHIMDQVGLLFFFSIFWGFFPLFSAIFAFPQERPMLIRERSSGMYRLSSYYFARTVGDLPMELVLPTIFVTVTYWMGGLKPKFVTFILTLLIILLNVLVSQGLGLALGAILMDVKQATTLSSVLMLVFLLASGYY--IQHIPIFINWLKYISFSHYCYKLLLGVQY	qlkallkreflrywrdpslglarliqplllalvfgtlfgklgnqegglnrpgllffsilflafsalssvspvfekergvlerelasplyslsayvlakilvelplsllqalifllivyflvglrvsasrfflfllvllltalvasslglfiaalapsfedasllgslvllpllllsGffipidsmpkwlqwiyylnPltyaiealranef	155.8	1.5e-45
PGSC0003DMG400007465|PGSC0003DMT400019318	pfam	ABC_tran	104..254	LQNVMGIVKPGELLAMLGPSGSGKTTLLTSIAGRLHGkFSGTITYNDQQFSS----SMKRKIGFVTQDDVLYPHLTVLETltyaallrlpskltnqEKIEQAELVIMELGLTRCRNSMIGGQLfRGISGGERKRVSIGQEMLVNPSLLLLDEPTS	lknvsltleegevlalvGenGaGKStLlkllagllkp.teGeilldgkdlkekelkslrkeigvvfqedelfpeltvren................ekkaraeealeklglkdladrkvkekp.kelSgGqkqrvaiarallekpkllllDEpta	101.1	9.9e-29
PGSC0003DMG400007465|PGSC0003DMT400019318	pfam	ABC2_membrane_3	463..667	LLFFFSIFWGFFPLFSAIFAFPQERPMLIRERSSGM-YRLSSYYFARTVGDLPMELVLPTIFVTVtyWMG--GLKPKfvTFILTLLIILLNVLVSQGLGLALGAILMDVKQATTLSSVLMLVFLLASGYYI--QHIPIF-INWLKYISFSHYCyKLLLGVQY----SRnevyecgigkycevlefppikylgidnLVLDVVALVVMLVVYRLLAY	lvgliliiiifigasiiatsiveEkesrikerllvsgvsplqywlgkilgdflvgllqlliilll..lfglegipfg..nlglllllfllyglayialgyllgslfknsedaqvlislvilllsgffgglfpledppsflkwifsiiPffspi.dgllrliygdslwe...........................illsliiLllfavvllllal	30	3.7e-07
PGSC0003DMG400007465|PGSC0003DMT400019319	pfam	ABC_tran	104..254	LQNVMGIVKPGELLAMLGPSGSGKTTLLTSIAGRLHGkFSGTITYNDQQFSS----SMKRKIGFVTQDDVLYPHLTVLETltyaallrlpskltnqEKIEQAELVIMELGLTRCRNSMIGGQLfRGISGGERKRVSIGQEMLVNPSLLLLDEPTS	lknvsltleegevlalvGenGaGKStLlkllagllkp.teGeilldgkdlkekelkslrkeigvvfqedelfpeltvren................ekkaraeealeklglkdladrkvkekp.kelSgGqkqrvaiarallekpkllllDEpta	101.9	5.5e-29
PGSC0003DMG400007465|PGSC0003DMT400019319	pfam	ABC2_membrane_7	283..348	HQPSSTLFRMFDKIIVLTEG-CPIYYGKSSLVMEYFASIGYAPGfNFMNPADFLLDLANGITHDTRH	hqPsytlfkmfddlillakGGltvyhGpvkkveeyfaglgikvP.ervnPPdyfidileGivkpsss	40.4	2.3e-10
PGSC0003DMG400007465|PGSC0003DMT400019317	pfam	ABC_tran	104..254	LQNVMGIVKPGELLAMLGPSGSGKTTLLTSIAGRLHGkFSGTITYNDQQFSS----SMKRKIGFVTQDDVLYPHLTVLETltyaallrlpskltnqEKIEQAELVIMELGLTRCRNSMIGGQLfRGISGGERKRVSIGQEMLVNPSLLLLDEPTS	lknvsltleegevlalvGenGaGKStLlkllagllkp.teGeilldgkdlkekelkslrkeigvvfqedelfpeltvren................ekkaraeealeklglkdladrkvkekp.kelSgGqkqrvaiarallekpkllllDEpta	102.5	3.7e-29
PGSC0003DMG400007465|PGSC0003DMT400019317	pfam	ABC2_membrane_7	283..349	HQPSSTLFRMFDKIIVLTEG-CPIYYGKSSLVMEYFASIGYAPGfNFMNPADFLLDLANGITHDTRHD	hqPsytlfkmfddlillakGGltvyhGpvkkveeyfaglgikvP.ervnPPdyfidileGivkpssss	41.2	1.2e-10
PGSC0003DMG400007465|PGSC0003DMT400019316	pfam	ABC2_membrane	2..130	LIRERSSGMYRLSSYYFARTVGDLPMELVLPTIFVTVTYWMGGLKPKFVTFILTLLIILLNVLVSQGLGLALGAILMDVKQATTLSSVLMLVFLLASGYY--IQHIPIFINWLKYISFSHYCYKLLLGVQY	lerelasplyslsayvlakilvelplsllqalifllivyflvglrvsasrfflfllvllltalvasslglfiaalapsfedasllgslvllpllllsGffipidsmpkwlqwiyylnPltyaiealranef	106.6	1.7e-30
PGSC0003DMG400007465|PGSC0003DMT400019316	pfam	ABC2_membrane_3	2..179	LIRERSSGMYR--------LSSYYFARTVGDLPMELVLPTIFVTVtyWMG--GLKPKfvTFILTLLIILLNVLVSQGLGLALGAILMDVKQATTLSSVLMLVFLLASGYYI--QHIPIF-INWLKYISFSHYCyKLLLGVQY----SRnevyecgigkycevlefppikylgidnLVLDVVALVVMLVVYRLLAY	iveEkesrikerllvsgvsplqywlgkilgdflvgllqlliilll..lfglegipfg..nlglllllfllyglayialgyllgslfknsedaqvlislvilllsgffgglfpledppsflkwifsiiPffspi.dgllrliygdslwe...........................illsliiLllfavvllllal	29.9	4e-07
PGSC0003DMG400000787|PGSC0003DMT400002062	pfam	ABC2_membrane	505..714	QQFTILFGRSLKER--NHEYFsCLRITQVIATAIIVGLLWWNSDtSFPKRIsDQAGLLFFISVFWGFFPLFTAIFTFPQERAMLVKERSVNMYKLSAYFIARITTDLLLDLVLPVTFLVIVYFMVGLKLTFNAFSLTLLTILLSIIAAQGLGLAIGAAFMDVKKATTFASVILMTFMLSGGFF--VQEVPAFMSWVRYISINYHTYRLLLKIQF	tqlkallkreflrywrdpslg.larliqplllalvfgtlfgklg.nqeggl.nrpgllffsilflafsalssvspvfekergvlerelasplyslsayvlakilvelplsllqalifllivyflvglrvsasrfflfllvllltalvasslglfiaalapsfedasllgslvllpllllsGffipidsmpkwlqwiyylnPltyaiealranef	140.6	6.8e-41
PGSC0003DMG400000787|PGSC0003DMT400002062	pfam	ABC_tran	189..338	LQGVSGSACPGEILALMGPSGGGKTTLLKLLSGKVKNDCGTITFNDQPYNK----SLKQRIGFVLQDDVVFPHLTVKETltyaallrlpntlskeQKKERAIGVINELGLERCQDTIIGGAFvRGVSGGERKRVCIGNEILLNPSLLFLDEPTS	lknvsltleegevlalvGenGaGKStLlkllagllkpteGeilldgkdlkekelkslrkeigvvfqedelfpeltvren................ekkaraeealeklglkdladrkvkekp.kelSgGqkqrvaiarallekpkllllDEpta	110.9	9.7e-32
PGSC0003DMG400000787|PGSC0003DMT400002062	pfam	ABC2_membrane_3	559..748	LLFFISVFWGFFPLFTAIFTFPQERAMLVKERSVNM-YKLSAYFIARITTDLLLDLVLPVTFLVIvyfMVG-LKLTFNAFSLTLLTILLSIIAAQGLGLAIGAAFMDVKKATTFASVILM-TFMLSGGFFV-QEVPAFMSWVRYISINYHTYRLLLKIQfkslrnskYGSVDDSSGVEVGAMLVMVIGYRVLAY	lvgliliiiifigasiiatsiveEkesrikerllvsgvsplqywlgkilgdflvgllqlliilll...lfglegipfgnlglllllfllyglayialgyllgslfknsedaqvlislvilllsgffgglfpledppsflkwifsiiPffspidgllrli........ygdslweillsliiLllfavvllllal	45.1	9.6e-12
PGSC0003DMG400000787|PGSC0003DMT400002061	pfam	ABC2_membrane	518..710	QQFTILFGRSLKER--NHEYFsCLRITQVIATAIIVGLLWWNSD-------------TSFPKRI-SDQATI-FTFPQERAMLVKERSVNMYKLSAYFIARITTDLLLDLVLPVTFLVIVYFMVGLKLTFNAFSLTLLTILLSIIAAQGLGLAIGAAFMDVKKATTFASVILMTFMLSGGFF--VQEVPAFMSWVRYISINYHTYRLLLKIQF	tqlkallkreflrywrdpslg.larliqplllalvfgtlfgklgnqegglnrpgllffsilflafsalssvspvfekergvlerelasplyslsayvlakilvelplsllqalifllivyflvglrvsasrfflfllvllltalvasslglfiaalapsfedasllgslvllpllllsGffipidsmpkwlqwiyylnPltyaiealranef	104.8	6e-30
PGSC0003DMG400000787|PGSC0003DMT400002061	pfam	ABC_tran	202..351	LQGVSGSACPGEILALMGPSGGGKTTLLKLLSGKVKNDCGTITFNDQPYNK----SLKQRIGFVLQDDVVFPHLTVKETltyaallrlpntlskeQKKERAIGVINELGLERCQDTIIGGAFvRGVSGGERKRVCIGNEILLNPSLLFLDEPTS	lknvsltleegevlalvGenGaGKStLlkllagllkpteGeilldgkdlkekelkslrkeigvvfqedelfpeltvren................ekkaraeealeklglkdladrkvkekp.kelSgGqkqrvaiarallekpkllllDEpta	110.9	9.6e-32
PGSC0003DMG400000787|PGSC0003DMT400002061	pfam	ABC2_membrane_7	380..664	HQPSSRLFSRFDKLILLGQGS-SLYFGKASEAMLYFSSIGCSPLIAMNPAEFLIDLANGnITEKSIPSDLEDKLLPGNhhFKMQNEGPSPADVHEYFVGAYESRVA------------------NIEKLKLLKHGLI-EEDSEVQNWPNSRD----SGATWCQQFTILFGRSLKERNHEYF-SCLRITQVIATAIIVGLLWWNSDTSFPKR-----------ISDQATIFTFPQERAMLVKERSVNMYKLsAYFIARITTDLLLDLVLPVTFLVIVYFMVGLKLTFNAFSLTLLTILLSIiaaQGLGLAIgAAFMDVKKAT	hqPsytlfkmfddlillakGGltvyhGpvkkveeyfaglgikvPervnPPdyfidileG.ivkpssssgvsvkelPvr..WmlhngyevPedllksaeelaasaaeesakekkeakaeeeeksfagelwqdvksnvelkkdkirknflkskdlsnrktpgvlkqyryflgrvgkqrlreariqavdylilllaGaclGtlakvsdetfGalgytytviavsllckiaalrsfsldklqywresasGissl.ayflakdtvdhfntvikPlvylsmfyffsnprssfadnyivllclvycv...tGiayvl.aillepgpaq	39.7	3.8e-10
PGSC0003DMG400000787|PGSC0003DMT400002061	pfam	ABC2_membrane_3	577..744	QERAMLVKERSVNM-YKLSAYFIARITTDLLLDLVLPVTFLVIvyfMVG-LKLTFNAFSLTLLTILLSIIAAQGLGLAIGAAFMDVKKATTFASVILM-TFMLSGGFFV-QEVPAFMSWVRYISINYHTYRLLLKIQfkslrnskYGSVDDSSGVEVGAMLVMVIGYRVLAY	eEkesrikerllvsgvsplqywlgkilgdflvgllqlliilll...lfglegipfgnlglllllfllyglayialgyllgslfknsedaqvlislvilllsgffgglfpledppsflkwifsiiPffspidgllrli........ygdslweillsliiLllfavvllllal	45.9	5.6e-12

## Sheet: Table S5 and S6
Table S5. PlantCare Results
	PGSC0003DMT400002061	PGSC0003DMT400002062	PGSC0003DMT400002293	PGSC0003DMT400004973	PGSC0003DMT400019318	PGSC0003DMT400031316	PGSC0003DMT400039671	PGSC0003DMT400039676	PGSC0003DMT400047545	PGSC0003DMT400047546	PGSC0003DMT400047547	PGSC0003DMT400049667	PGSC0003DMT400050007	PGSC0003DMT400054994	PGSC0003DMT400054995	PGSC0003DMT400057346	PGSC0003DMT400059944	PGSC0003DMT400077104
3-AF1 binding site	0	0	1	0	0	0	1	0	0	0	0	1	0	0	0	0	0	0
3-AF3 binding site	0	0	0	0	0	0	0	0	0	0	0	0	0	0	0	0	0	1
4cl-CMA2b	0	0	0	0	0	0	0	0	0	0	0	1	0	0	0	0	0	0
A-box	0	0	1	1	0	0	0	0	0	0	0	0	1	0	0	0	0	0
AAAC-motif	0	0	0	0	0	0	0	0	1	1	1	0	0	0	0	0	0	0
AAGAA-motif	0	1	1	1	1	1	1	1	1	1	1	1	0	1	1	1	1	1
ABRE	0	1	1	1	1	1	1	0	1	1	1	1	1	1	1	1	1	1
ABRE4	0	1	1	1	0	0	1	0	0	0	0	1	1	0	0	0	0	1
ABRE3a	0	1	1	1	0	0	1	0	0	0	0	1	1	0	0	0	0	1
ACE	0	0	0	1	0	0	0	0	0	0	0	0	0	1	1	1	0	1
AE-box	0	0	1	0	0	0	0	0	1	1	1	0	1	1	1	0	1	1
AP-1	0	0	0	0	0	0	1	0	0	0	0	0	0	1	1	0	0	0
ARE	1	1	1	1	0	1	0	1	1	1	1	1	1	1	1	1	0	1
as-1	1	1	1	1	0	0	1	0	1	1	1	0	1	1	1	1	0	0
AuxRE	0	0	0	0	1	0	0	0	0	0	0	0	0	0	0	0	0	0
AuxRR-core	0	0	0	0	0	0	0	0	0	0	0	0	0	0	0	0	0	1
AT1-motif	0	0	1	0	1	1	0	0	1	1	1	0	1	0	0	0	0	0
ATC-motif	0	0	0	1	1	0	0	0	0	0	0	0	0	0	0	0	0	0
AT~TATA-box	1	0	1	1	1	1	1	1	1	1	1	1	1	1	1	1	1	1
Box III	0	0	0	0	0	0	0	0	0	0	0	0	1	0	0	0	0	0
box S	0	0	0	0	1	0	0	1	0	0	0	0	0	0	0	0	0	0
Box 4	1	1	1	1	1	1	1	1	1	1	1	1	1	1	1	1	1	1
CAAT-box	1	1	1	1	1	1	1	1	1	1	1	1	1	1	1	1	1	1
CAT-box	1	1	0	1	0	0	0	1	0	0	0	0	0	0	0	1	1	1
CCAAT-box	1	0	0	0	0	0	0	0	0	0	0	0	0	0	0	0	1	0
CARE	0	0	0	0	0	0	0	0	1	1	1	0	0	0	0	0	0	0
CGTCA-motif	1	1	1	1	0	0	1	0	1	1	1	0	1	1	1	1	0	0
CCGTCC-box	0	0	1	1	0	0	0	1	0	0	0	0	1	0	0	0	0	0
CCGTCC motif	0	0	1	1	0	0	0	1	0	0	0	0	1	0	0	0	0	0
chs-CMA1a	0	0	0	0	0	0	0	0	0	0	0	1	0	1	1	0	0	1
chs-CMA2a	0	0	0	1	0	0	0	0	0	0	0	0	0	0	0	1	0	0
circadian	0	1	1	0	0	1	1	0	0	0	0	0	1	0	0	0	0	0
CTAG-motif	1	1	0	0	0	0	0	0	0	0	0	0	0	0	0	1	0	0
DRE core	1	0	0	0	1	0	0	0	0	0	0	0	0	0	0	0	0	0
ERE	1	1	1	0	1	1	1	1	0	0	0	1	1	0	0	1	1	1
F-box	0	0	1	0	0	0	0	1	0	0	0	0	0	1	1	0	0	0
GA-motif	1	0	0	0	1	0	1	0	0	0	0	1	1	0	0	0	0	1
Gap-box	1	0	0	1	1	0	1	0	0	0	0	0	0	0	0	0	0	0
GATA-motif	0	0	1	1	0	0	1	0	0	0	0	0	0	1	1	0	0	0
GC-motif	0	0	1	1	0	0	0	0	0	0	0	0	0	0	0	0	0	0
GCN4_motif	0	0	0	0	0	0	0	1	0	0	0	0	0	0	0	0	1	0
GT1-motif	0	1	1	1	0	1	1	0	1	1	1	1	1	1	1	0	0	0
G-Box	0	0	0	0	1	1	0	0	0	0	0	0	0	1	1	1	1	0
G-box	0	1	1	1	1	1	1	0	1	1	1	1	1	1	1	1	1	1
HD-Zip 1	0	0	0	0	0	0	0	1	0	0	0	0	0	0	0	0	0	0
I-box	0	1	0	1	0	0	1	0	0	0	0	0	1	0	0	0	0	0
LAMP-element	0	0	0	0	0	0	1	1	0	0	0	0	0	0	0	0	0	0
LTR	0	0	0	1	0	0	0	0	0	0	0	0	1	0	0	0	0	1
MBS	1	0	0	1	0	1	1	0	0	0	0	0	0	0	0	0	0	1
MBSI	0	0	0	0	0	1	0	0	0	0	0	0	0	0	0	0	0	0
MRE	1	1	0	1	1	0	1	0	0	0	0	0	0	0	0	0	0	0
MYB	1	1	1	1	1	1	1	1	1	1	1	1	1	0	0	1	1	1
Myb	1	0	0	1	1	1	1	0	1	1	1	1	1	0	0	0	0	1
MYB recognition site	1	0	0	0	0	0	0	0	0	0	0	0	0	0	0	0	1	0
MYB-like sequence	1	1	1	1	1	1	1	1	0	0	0	0	1	0	0	1	0	0
MYC	1	1	1	1	1	1	1	1	1	1	1	1	1	1	1	1	1	1
Myc	0	0	1	1	0	0	0	0	0	0	0	0	0	1	1	1	0	0
Myb-binding site	1	0	0	0	0	0	0	0	0	0	0	1	0	0	0	0	0	0
O2-site	0	0	1	0	1	0	1	0	1	1	1	0	0	1	1	0	0	1
P-box	1	0	1	0	0	0	0	0	0	0	0	0	1	0	0	0	0	0
RY-element	0	0	0	0	0	0	0	0	0	0	0	1	0	1	1	0	1	0
Sp1	0	0	0	0	0	1	1	0	1	1	1	0	0	0	0	0	0	0
STRE	1	1	0	0	0	1	1	0	1	1	1	1	1	0	0	1	0	1
TCA	0	0	1	0	1	0	0	0	1	1	1	0	1	0	0	1	0	1
TCA-element	0	0	1	1	0	0	1	1	0	0	0	1	0	1	1	1	0	1
TCCC-motif	0	1	1	1	1	0	0	0	0	0	0	0	0	1	1	0	0	0
TC-rich repeats	0	1	0	1	0	0	1	1	0	0	0	0	0	0	0	1	0	1
TCT-motif	1	1	0	1	0	0	0	1	0	0	0	1	1	1	1	1	0	0
TGA-element	1	1	1	0	0	0	1	0	0	0	0	0	1	0	0	1	0	0
TGACG-motif	1	1	1	1	0	0	1	0	1	1	1	0	1	1	1	1	0	0
TATA-box	1	1	1	1	1	1	1	1	1	1	1	1	1	1	1	1	1	1
TATA	0	0	1	1	1	0	1	1	1	1	1	1	1	1	1	1	0	1
TATC-box	0	0	0	0	1	0	0	0	0	0	0	0	1	0	0	1	0	0
Unnamed__1	0	1	1	1	1	0	0	0	1	1	1	0	1	1	1	1	0	1
Unnamed__2	1	0	0	0	1	0	0	0	0	0	0	0	0	0	0	0	0	0
Unnamed__4	1	1	1	1	1	1	1	1	1	1	1	1	1	1	1	1	1	1
Unnamed__6	0	0	0	1	1	0	1	0	0	0	0	1	1	0	0	0	0	0
Unnamed__8	0	0	0	0	0	0	0	0	0	0	0	0	0	0	0	0	0	1
Unnamed__10	0	0	0	0	0	0	0	0	0	0	0	0	0	0	0	0	0	1
Unnamed__12	0	0	0	0	0	0	0	0	0	0	0	0	0	0	0	0	0	1
Unnamed__14	0	0	0	0	0	0	0	0	0	0	0	0	0	0	0	0	0	1
Unnamed__16	0	0	0	0	0	1	0	0	0	0	0	0	0	0	0	0	0	0
WRE3	0	0	1	1	1	1	0	0	1	1	1	0	1	0	0	0	0	1
W box	1	1	0	1	1	1	0	1	0	0	0	1	0	1	1	0	1	0
WUN-motif	1	1	0	0	0	1	1	0	0	0	0	1	0	1	1	1	0	1
ABA Score	9	8	9	11	5	6	10	3	6	6	6	8	9	6	6	7	5	7
Table S6. ABA Scores
GeneID	ABA Score
PGSC0003DMT400004973	11
PGSC0003DMT400039671	10
PGSC0003DMT400002061	9
PGSC0003DMT400002293	9
PGSC0003DMT400050007	9
PGSC0003DMT400002062	8
PGSC0003DMT400049667	8
PGSC0003DMT400047545	6
PGSC0003DMT400047546	6
PGSC0003DMT400047547	6
PGSC0003DMT400054994	6
PGSC0003DMT400054995	6
PGSC0003DMT400031316	6
PGSC0003DMT400057346	7
PGSC0003DMT400077104	7
PGSC0003DMT400059944	5
PGSC0003DMT400019318	5
PGSC0003DMT400039676	3

## Sheet: GitHub Archive of Docking Input
GitHub Archive of Docking Inputs and Analysis Scripts
The files used in this study and their corresponding GitHub links are listed below:
1. prepare_box.py script
Link
This script automatically calculates the optimal docking grid box for each receptor by extracting the atomic coordinates, and generates AutoDock Vina-compatible command lines accordingly.
2. mmpbsa.in file
Link
Input configuration file for the mmpbsa.py tool, used in PB (Poisson–Boltzmann) binding free energy calculations.
3. mmgbsa.in file
Link
Input file used for GB (Generalized Born) model calculations in mmpbsa.py.
4. all_models_mmpgbsa.dat
Link
Contains the full set of MM/PBSA and MM/GBSA results for seven predicted models. Each model is labeled using shorthand names (e.g., "MODEL 6" instead of "StABCG25-6").
5. start_md.py
Link
This script was developed to perform full molecular dynamics (MD) simulations with a total duration of 500 ns, using a 4 fs time step and recording outputs at 0.1 ns intervals. It includes all essential stages of the simulation workflow, including energy minimization, gradual heating (0–300 K), and production runs. The script also supports automatic checkpointing to allow for seamless restarts in…

## Sheet: Table S7
Table S7. Molecular Dynamics Simulation Steps and Parameters (start_md.py)
Step	Description	Settings / Tools Used
System Setup	The files complex_su_hmass.prmtop and complex_su.crd were loaded into OpenMM.	Amber parameterization, H-mass repartition, PME, 10 Å (1 nm) cutoff, fixed H-bonds
Energy Minimization	The initial structure was minimized.	simulation.minimizeEnergy(maxIterations=5000)
Heating	The system was gradually heated from 0 K to 300 K in 50 K increments.	simulation.step(5000) at each temperature
Production MD	A total of 500 ns of production MD was performed.	4 fs time step, Langevin integrator (300 K, 1/ps), coordinate output every 0.1 ns
Data Recording	Coordinates and checkpoint files were saved every 0.1 ns in NetCDF format.	NetCDFReporter, StateDataReporter, output directory: /nc/
Process Management	The NetCDF reporter was reinitialized at each segment, and checkpoint files were stored separately.	Script: start.py, see Supplementary Section X for details
Note S1. Recommended Environment Setup for Colab-Based MD Simulations
To reproduce the molecular dynamics (MD) simulations using OpenMM on Google Colab, the following setup steps are recommended prior to executing the start_md.py script:
# Install Miniconda (if needed)
!wget https://repo.anaconda.com/miniconda/Miniconda3-latest-Linux-x86_64.sh
!chmod +x Miniconda3-latest-Linux-x86_64.sh
!bash ./Miniconda3-latest-Linux-x86_64.sh -bfp /usr/local
# Install dependencies
!pip install simtk openmm mdtraj pytraj parmed netCDF4 pyamber
# Test OpenMM installation
!python -m openmm.testInstallation

## Sheet: Table S8 ,S9, and S10
Table S8. The genes ineracting with StABCG25-1 in the leaf tissue of FB Clone.
Assigned Name	bestKME_Mod	bestKME_Value	eigengeneValue	isHub	kDiff	kOut	kTotal	kWithin	moduleColor	moduleHex	GeneID	Gene Name	selectedID	Transcript.ID	iTAK.Family.Name	iTAK.Protein.Type
StABCG25-1	kMEblue1	0.888247		Non-Hub	-612.13	654.597	697.064	42.4667	lightblue3	#9AC0CD	PGSC0003DMG400001967	(1 of 1) PTHR48041:SF111 - ABC TRANSPORTER G FAMILY MEMBER 14	PGSC0003DMG400001967	UNMATCHED	UNMATCHED	UNMATCHED
ENSRNA049458945	kMEindianred4	-0.893859		Non-Hub	-593.781	633.549	673.316	39.7675	lightblue3	#9AC0CD	ENSRNA049458945	not found	ENSRNA049458945	UNMATCHED	UNMATCHED	UNMATCHED
PGSC0003DMG400001398	kMEblue1	0.857058		Non-Hub	-550.61	646.348	742.086	95.7379	darkgreen	#006400	PGSC0003DMG400001398	(1 of 3) PTHR12346:SF8 - PAIRED AMPHIPATHIC HELIX PROTEIN SIN3-LIKE 1-RELATED	PGSC0003DMG400001398	PGSC0003DMT400003540	Others transcriptional regulator	Regulator
PGSC0003DMG400001607	kMEblue1	0.867028		Non-Hub	-675.593	727.7	779.806	52.1066	thistle3	#CDB5CD	PGSC0003DMG400001607	(1 of 2) PTHR31929:SF40 - SAUR-LIKE AUXIN-RESPONSIVE PROTEIN FAMILY	PGSC0003DMG400001607	UNMATCHED	UNMATCHED	UNMATCHED
PGSC0003DMG400003097	kMEblue1	0.96064		Non-Hub	-687.56	805.07	922.581	117.511	darkgreen	#006400	PGSC0003DMG400003097	(1 of 2) PTHR47991:SF116 - 2-OXOGLUTARATE (2OG) AND FE(II)-DEPENDENT OXYGENASE SUPERFAMILY PROTEIN	PGSC0003DMG400003097	UNMATCHED	UNMATCHED	UNMATCHED
PGSC0003DMG400003791	kMEantiquewhite	-0.84035		Non-Hub	-540.245	582.998	625.751	42.7528	thistle3	#CDB5CD	PGSC0003DMG400003791	not found	PGSC0003DMG400003791	UNMATCHED	UNMATCHED	UNMATCHED
PGSC0003DMG400004201	kMEblue1	0.911848		Non-Hub	-645.823	687.173	728.523	41.3499	lightblue3	#9AC0CD	PGSC0003DMG400004201	not found	PGSC0003DMG400004201	UNMATCHED	UNMATCHED	UNMATCHED
PGSC0003DMG400006607	kMEindianred4	-0.827834	0.799056	Non-Hub	-518.072	533.743	549.414	15.671	lightskyblue2	#A4D3EE	PGSC0003DMG400006607	(1 of 5) PTHR11654:SF327 - PROTEIN NRT1_ PTR FAMILY 2.1-RELATED	PGSC0003DMG400006607	UNMATCHED	UNMATCHED	UNMATCHED
PGSC0003DMG400006675	kMEblue1	0.875538	0.836012	Non-Hub	-685.01	721.951	758.891	36.9403	chocolate4	#8B4513	PGSC0003DMG400006675	not found	PGSC0003DMG400006675	UNMATCHED	UNMATCHED	UNMATCHED
PGSC0003DMG400006980	kMEantiquewhite	-0.896873		Non-Hub	-555.208	591.066	626.924	35.8577	lightblue3	#9AC0CD	PGSC0003DMG400006980	not found	PGSC0003DMG400006980	UNMATCHED	UNMATCHED	UNMATCHED
PGSC0003DMG400010062	kMEblue1	0.915043		Non-Hub	-672.147	714.639	757.131	42.4922	lightblue3	#9AC0CD	PGSC0003DMG400010062	not found	PGSC0003DMG400010062	UNMATCHED	UNMATCHED	UNMATCHED
PGSC0003DMG400010977	kMEblue1	0.850179		Non-Hub	-653.025	705.176	757.327	52.1511	thistle3	#CDB5CD	PGSC0003DMG400010977	not found	PGSC0003DMG400010977	UNMATCHED	UNMATCHED	UNMATCHED
PGSC0003DMG400013676	kMEantiquewhite	-0.850233		Non-Hub	-532.288	572.579	612.871	40.2914	thistle3	#CDB5CD	PGSC0003DMG400013676	(1 of 3) PTHR10774:SF190 - C2 CALCIUM_LIPID-BINDING ENDONUCLEASE_EXONUCLEASE_PHOSPHATASE-RELATED	PGSC0003DMG400013676	UNMATCHED	UNMATCHED	UNMATCHED
PGSC0003DMG400016694	kMEblue1	0.876951		Non-Hub	-570.69	616.899	663.109	46.2092	lightblue3	#9AC0CD	PGSC0003DMG400016694	not found	PGSC0003DMG400016694	UNMATCHED	UNMATCHED	UNMATCHED
PGSC0003DMG400021744	kMEblue1	0.917822		Non-Hub	-706.62	752.123	797.625	45.5025	lightblue3	#9AC0CD	PGSC0003DMG400021744	(1 of 2) PTHR11652:SF75 - RIBOSOMAL PROTEIN S12-RELATED	PGSC0003DMG400021744	UNMATCHED	UNMATCHED	UNMATCHED
PGSC0003DMG400025236	kMEblue1	0.910204		Non-Hub	-594.023	666.833	739.644	72.8105	yellowgreen	#9ACD32	PGSC0003DMG400025236	not found	PGSC0003DMG400025236	UNMATCHED	UNMATCHED	UNMATCHED
PGSC0003DMG400028399	kMEblue1	0.922592		Non-Hub	-652.284	697.311	742.338	45.0269	lightblue3	#9AC0CD	PGSC0003DMG400028399	not found	PGSC0003DMG400028399	UNMATCHED	UNMATCHED	UNMATCHED
PGSC0003DMG400030847	kMEindianred4	-0.867691	0.807134	Non-Hub	-498.226	529.186	560.145	30.9592	chocolate4	#8B4513	PGSC0003DMG400030847	not found	PGSC0003DMG400030847	UNMATCHED	UNMATCHED	UNMATCHED
PGSC0003DMG400031206	kMEblue1	0.829552		Non-Hub	-662.12	708.388	754.656	46.268	thistle3	#CDB5CD	PGSC0003DMG400031206	(1 of 1) PTHR47981:SF2 - RAS-RELATED PROTEIN RABG3B	PGSC0003DMG400031206	UNMATCHED	UNMATCHED	UNMATCHED
PGSC0003DMG400039633	kMEblue1	0.873261		Non-Hub	-590.448	626.065	661.682	35.6169	lightblue3	#9AC0CD	PGSC0003DMG400039633	not found	PGSC0003DMG400039633	UNMATCHED	UNMATCHED	UNMATCHED
PGSC0003DMG400045182	kMEblue1	0.925315		Non-Hub	-679.813	729.027	778.241	49.214	lightblue3	#9AC0CD	PGSC0003DMG400045182	not found	PGSC0003DMG400045182	UNMATCHED	UNMATCHED	UNMATCHED
PGSC0003DMG400046642	kMEblue1	0.97908		Non-Hub	-628.961	782.469	935.976	153.507	tan	#D2B48C	PGSC0003DMG400046642	not found	PGSC0003DMG400046642	UNMATCHED	UNMATCHED	UNMATCHED
PGSC0003DMG401017566	kMEblue1	0.887921		Non-Hub	-652.582	688.762	724.941	36.1794	lightblue3	#9AC0CD	PGSC0003DMG401017566	(1 of 1) PTHR31500:SF7 - AT HOOK MOTIF DNA-BINDING FAMILY PROTEIN-RELATED	PGSC0003DMG401017566	UNMATCHED	UNMATCHED	UNMATCHED
PGSC0003DMG401018402	kMEblue1	0.870581		Non-Hub	-580.397	615.511	650.625	35.1141	lightblue3	#9AC0CD	PGSC0003DMG401018402	(1 of 1) PTHR10285:SF116 - P-LOOP CONTAINING NUCLEOSIDE TRIPHOSPHATE HYDROLASES SUPERFAMILY PROTEIN	PGSC0003DMG401018402	UNMATCHED	UNMATCHED	UNMATCHED
PGSC0003DMG401023446	kMEblue1	0.905973		Non-Hub	-665.983	704.835	743.687	38.8517	lightblue3	#9AC0CD	PGSC0003DMG401023446	not found	PGSC0003DMG401023446	UNMATCHED	UNMATCHED	UNMATCHED
PGSC0003DMG401031741	kMEantiquewhite	-0.872273		Non-Hub	-531.494	570.066	608.639	38.5725	lightblue3	#9AC0CD	PGSC0003DMG401031741	(1 of 1) PTHR10791:SF248 - BIDIRECTIONAL SUGAR TRANSPORTER SWEET10	PGSC0003DMG401031741	UNMATCHED	UNMATCHED	UNMATCHED
PGSC0003DMG402008474	kMEblue1	0.903268		Non-Hub	-606.294	713.275	820.257	106.981	darkgreen	#006400	PGSC0003DMG402008474	not found	PGSC0003DMG402008474	UNMATCHED	UNMATCHED	UNMATCHED
PGSC0003DMG402011946	kMEblue	-0.899789		Non-Hub	-671.894	709.066	746.237	37.1715	lightblue3	#9AC0CD	PGSC0003DMG402011946	(1 of 1) PTHR45670:SF1 - E3 UBIQUITIN-PROTEIN LIGASE TRIP12	PGSC0003DMG402011946	UNMATCHED	UNMATCHED	UNMATCHED
PGSC0003DMG402017675	kMEblue1	0.961114		Non-Hub	-799.977	848.158	896.339	48.1806	lightblue3	#9AC0CD	PGSC0003DMG402017675	(1 of 1) PTHR12389:SF0 - E3 UBIQUITIN-PROTEIN LIGASE LISTERIN	PGSC0003DMG402017675	UNMATCHED	UNMATCHED	UNMATCHED
PGSC0003DMG402025742	kMEblue1	0.885856		Non-Hub	-598.763	645.09	691.417	46.3271	lightblue3	#9AC0CD	PGSC0003DMG402025742	(1 of 1) PTHR35712:SF1 - MYOSIN HEAVY CHAIN-RELATED PROTEIN	PGSC0003DMG402025742	UNMATCHED	UNMATCHED	UNMATCHED
PGSC0003DMG403025764	kMEblue1	0.928398		Non-Hub	-695.113	741.397	787.681	46.2838	lightblue3	#9AC0CD	PGSC0003DMG403025764	(1 of 1) K03515 - DNA repair protein REV1 (REV1)	PGSC0003DMG403025764	UNMATCHED	UNMATCHED	UNMATCHED
Table S9. The genes ineracting with StABCG25-2 and 3 in the leaf tissue of FB Clone.
Assigned Name	bestKME_Mod	bestKME_Value	eigengeneValue	isHub	kDiff	kOut	kTotal	kWithin	moduleColor	moduleHex	GeneID	Gene Name	selectedID	Transcript.ID	iTAK.Family.Name	iTAK.Protein.Type
StABCG25-2	kMEfloralwhite	0.950589		Non-Hub	9.67149	986.513	1982.7	996.184	turquoise	#40E0D0	PGSC0003DMG400015343	(1 of 1) PTHR48041:SF22 - ABC TRANSPORTER G FAMILY MEMBER 9	PGSC0003DMG400015343	UNMATCHED	UNMATCHED	UNMATCHED
StABCG25-3	kMEcoral3	-0.842286		Non-Hub	-1145.27	1217.26	1289.24	71.9831	plum	#DDA0DD	PGSC0003DMG400019430	(1 of 1) PTHR48041:SF144 - ABC TRANSPORTER G FAMILY MEMBER 16	PGSC0003DMG400019430	UNMATCHED	UNMATCHED	UNMATCHED
ENSRNA049453407	kMEfloralwhite	0.950589		Non-Hub	9.67149	986.513	1982.7	996.184	turquoise	#40E0D0	ENSRNA049453407	not found	ENSRNA049453407	UNMATCHED	UNMATCHED	UNMATCHED
ENSRNA049453489	kMEfloralwhite	0.950589		Non-Hub	9.67149	986.513	1982.7	996.184	turquoise	#40E0D0	ENSRNA049453489	not found	ENSRNA049453489	UNMATCHED	UNMATCHED	UNMATCHED
ENSRNA049453984	kMEfloralwhite	0.950589		Non-Hub	9.67149	986.513	1982.7	996.184	turquoise	#40E0D0	ENSRNA049453984	not found	ENSRNA049453984	UNMATCHED	UNMATCHED	UNMATCHED
ENSRNA049454513	kMEfloralwhite	0.950589		Non-Hub	9.67149	986.513	1982.7	996.184	turquoise	#40E0D0	ENSRNA049454513	not found	ENSRNA049454513	UNMATCHED	UNMATCHED	UNMATCHED
ENSRNA049455745	kMEfloralwhite	0.950589		Non-Hub	9.67149	986.513	1982.7	996.184	turquoise	#40E0D0	ENSRNA049455745	not found	ENSRNA049455745	UNMATCHED	UNMATCHED	UNMATCHED
ENSRNA049457768	kMEfloralwhite	0.950589		Non-Hub	9.67149	986.513	1982.7	996.184	turquoise	#40E0D0	ENSRNA049457768	not found	ENSRNA049457768	UNMATCHED	UNMATCHED	UNMATCHED
ENSRNA049457844	kMEfloralwhite	0.950589		Non-Hub	9.67149	986.513	1982.7	996.184	turquoise	#40E0D0	ENSRNA049457844	not found	ENSRNA049457844	UNMATCHED	UNMATCHED	UNMATCHED
ENSRNA049459892	kMEfloralwhite	0.950589		Non-Hub	9.67149	986.513	1982.7	996.184	turquoise	#40E0D0	ENSRNA049459892	not found	ENSRNA049459892	UNMATCHED	UNMATCHED	UNMATCHED
ENSRNA049461723	kMEfloralwhite	0.950589		Non-Hub	9.67149	986.513	1982.7	996.184	turquoise	#40E0D0	ENSRNA049461723	not found	ENSRNA049461723	UNMATCHED	UNMATCHED	UNMATCHED
ENSRNA049461841	kMEfloralwhite	0.950589		Non-Hub	9.67149	986.513	1982.7	996.184	turquoise	#40E0D0	ENSRNA049461841	not found	ENSRNA049461841	UNMATCHED	UNMATCHED	UNMATCHED
ENSRNA049464101	kMEfloralwhite	0.950589		Non-Hub	9.67149	986.513	1982.7	996.184	turquoise	#40E0D0	ENSRNA049464101	not found	ENSRNA049464101	UNMATCHED	UNMATCHED	UNMATCHED
PGSC0003DMG400000013	kMEfloralwhite	0.950589		Non-Hub	9.67149	986.513	1982.7	996.184	turquoise	#40E0D0	PGSC0003DMG400000013	(1 of 1) PTHR31189:SF62 - OS01G0976200 PROTEIN	PGSC0003DMG400000013	UNMATCHED	UNMATCHED	UNMATCHED
PGSC0003DMG400000194	kMEfloralwhite	0.944455		Non-Hub	-1577.34	1651.25	1725.16	73.9089	plum	#DDA0DD	PGSC0003DMG400000194	(1 of 1) K11985 - TRAF-interacting protein (TRAIP, TRIP)	PGSC0003DMG400000194	UNMATCHED	UNMATCHED	UNMATCHED
PGSC0003DMG400000227	kMEfloralwhite	0.973315		Non-Hub	-272.392	1149	2025.61	876.609	turquoise	#40E0D0	PGSC0003DMG400000227	(1 of 1) PTHR11566:SF159 - PHRAGMOPLASTIN DRP1A	PGSC0003DMG400000227	UNMATCHED	UNMATCHED	UNMATCHED
PGSC0003DMG400000241	kMEfloralwhite	0.995301		Non-Hub	-370.568	1242.69	2114.81	872.12	turquoise	#40E0D0	PGSC0003DMG400000241	(1 of 1) PTHR45958:SF13 - U-BOX DOMAIN-CONTAINING PROTEIN 44	PGSC0003DMG400000241	UNMATCHED	UNMATCHED	UNMATCHED
PGSC0003DMG400000276	kMEfloralwhite	0.970587		Non-Hub	-368.805	1237.16	2105.51	868.35	turquoise	#40E0D0	PGSC0003DMG400000276	(1 of 1) PTHR11875:SF161 - NUCLEOSOME ASSEMBLY PROTEIN 1_2	PGSC0003DMG400000276	UNMATCHED	UNMATCHED	UNMATCHED
PGSC0003DMG400000482	kMEfloralwhite	0.950589		Non-Hub	9.67149	986.513	1982.7	996.184	turquoise	#40E0D0	PGSC0003DMG400000482	(1 of 1) PTHR45694:SF14 - GLUTAREDOXIN-C2	PGSC0003DMG400000482	UNMATCHED	UNMATCHED	UNMATCHED
PGSC0003DMG400000593	kMEfloralwhite	0.950589		Non-Hub	9.67149	986.513	1982.7	996.184	turquoise	#40E0D0	PGSC0003DMG400000593	(1 of 2) PTHR47991:SF216 - PROTEIN DMR6-LIKE OXYGENASE 2-LIKE	PGSC0003DMG400000593	UNMATCHED	UNMATCHED	UNMATCHED
PGSC0003DMG400000713	kMEpaleturquoise4	-0.93412		Non-Hub	-227.042	1057.38	1887.72	830.338	turquoise	#40E0D0	PGSC0003DMG400000713	(1 of 3) IPR010658//IPR011701//IPR036259 - Nodulin-like // Major facilitator superfamily // MFS transporter superfamily	PGSC0003DMG400000713	UNMATCHED	UNMATCHED	UNMATCHED
PGSC0003DMG400000987	kMEfloralwhite	0.950589		Non-Hub	9.67149	986.513	1982.7	996.184	turquoise	#40E0D0	PGSC0003DMG400000987	(1 of 3) PTHR33592:SF14 - TRANSMEMBRANE PROTEIN	PGSC0003DMG400000987	UNMATCHED	UNMATCHED	UNMATCHED
PGSC0003DMG400001036	kMEfloralwhite	0.950589		Non-Hub	9.67149	986.513	1982.7	996.184	turquoise	#40E0D0	PGSC0003DMG400001036	(1 of 1) PTHR31052:SF14 - COBRA-LIKE PROTEIN 11	PGSC0003DMG400001036	UNMATCHED	UNMATCHED	UNMATCHED
PGSC0003DMG400001059	kMEfloralwhite	0.997263		Non-Hub	-376.628	1258.99	2141.34	882.357	turquoise	#40E0D0	PGSC0003DMG400001059	(1 of 1) PF01453//PF07714//PF08276 - D-mannose binding lectin (B_lectin) // Protein tyrosine and serine/threonine kinase (PK_Tyr_Ser-Thr) // PAN-like domain (PAN_2)	PGSC0003DMG400001059	PGSC0003DMT400002735	RLK-Pelle_DLSV (receptor-like kinase/Pelle, DUF26,SD-1, LRR-VIII and VWA, a moss-specific new RLK subfamily)	PK RLK-Pelle_DLSV
PGSC0003DMG400001096	kMEfloralwhite	0.935801		Non-Hub	-109.837	1045.2	1980.57	935.366	turquoise	#40E0D0	PGSC0003DMG400001096	(1 of 1) PTHR31585:SF7 - FOLATE-BIOPTERIN TRANSPORTER 4-RELATED	PGSC0003DMG400001096	UNMATCHED	UNMATCHED	UNMATCHED
PGSC0003DMG400001160	kMEfloralwhite	0.950589		Non-Hub	9.67149	986.513	1982.7	996.184	turquoise	#40E0D0	PGSC0003DMG400001160	(1 of 1) PTHR36019:SF2 - VARLMGL DOMAIN-CONTAINING PROTEIN	PGSC0003DMG400001160	UNMATCHED	UNMATCHED	UNMATCHED
PGSC0003DMG400001178	kMEfloralwhite	0.904215		Non-Hub	-243.505	1058.69	1873.87	815.183	turquoise	#40E0D0	PGSC0003DMG400001178	(1 of 1) PTHR33077:SF70 - PROTEIN TIFY 5A	PGSC0003DMG400001178	PGSC0003DMT400002991	Tify transcription factor	TF
PGSC0003DMG400001193	kMEfloralwhite	0.950589		Non-Hub	9.67149	986.513	1982.7	996.184	turquoise	#40E0D0	PGSC0003DMG400001193	(1 of 1) PTHR31707:SF272 - PECTINESTERASE_PECTINESTERASE INHIBITOR 46-RELATED	PGSC0003DMG400001193	UNMATCHED	UNMATCHED	UNMATCHED
PGSC0003DMG400001216	kMEfloralwhite	0.950589		Non-Hub	9.67149	986.513	1982.7	996.184	turquoise	#40E0D0	PGSC0003DMG400001216	not found	PGSC0003DMG400001216	UNMATCHED	UNMATCHED	UNMATCHED
PGSC0003DMG400001217	kMEfloralwhite	0.950589		Non-Hub	9.67149	986.513	1982.7	996.184	turquoise	#40E0D0	PGSC0003DMG400001217	not found	PGSC0003DMG400001217	UNMATCHED	UNMATCHED	UNMATCHED
PGSC0003DMG400001293	kMEfloralwhite	0.904726		Non-Hub	75.8461	832.486	1740.82	908.333	turquoise	#40E0D0	PGSC0003DMG400001293	(1 of 1) PTHR46285:SF7 - OS06G0238900 PROTEIN	PGSC0003DMG400001293	UNMATCHED	UNMATCHED	UNMATCHED
PGSC0003DMG400001305	kMEfloralwhite	0.950589		Non-Hub	9.67149	986.513	1982.7	996.184	turquoise	#40E0D0	PGSC0003DMG400001305	(1 of 2) PTHR23070:SF111 - AAA+ ATPASE DOMAIN-CONTAINING PROTEIN	PGSC0003DMG400001305	UNMATCHED	UNMATCHED	UNMATCHED
PGSC0003DMG400001325	kMEfloralwhite	0.995419		Non-Hub	-332.708	1233.6	2134.49	900.891	turquoise	#40E0D0	PGSC0003DMG400001325	(1 of 2) PTHR10641:SF1314 - TRANSCRIPTION FACTOR MYB94-RELATED	PGSC0003DMG400001325	PGSC0003DMT400003347	MYB transcription factor	TF
PGSC0003DMG400001330	kMEfloralwhite	0.971082		Non-Hub	-299.644	1136.68	1973.71	837.034	turquoise	#40E0D0	PGSC0003DMG400001330	(1 of 1) PTHR31089:SF70 - CYCLIC DOF FACTOR 2	PGSC0003DMG400001330	UNMATCHED	UNMATCHED	UNMATCHED
PGSC0003DMG400001474	kMEfloralwhite	0.966382		Non-Hub	-51.6699	1047.65	2043.64	995.985	turquoise	#40E0D0	PGSC0003DMG400001474	(1 of 1) PTHR22950:SF458 - SODIUM-COUPLED NEUTRAL AMINO ACID TRANSPORTER 11-RELATED	PGSC0003DMG400001474	UNMATCHED	UNMATCHED	UNMATCHED
PGSC0003DMG400001527	kMEfloralwhite	0.950589		Non-Hub	9.67149	986.513	1982.7	996.184	turquoise	#40E0D0	PGSC0003DMG400001527	(1 of 2) PTHR43859:SF5 - ISOVALERATE--COA LIGASE AAE2-RELATED	PGSC0003DMG400001527	UNMATCHED	UNMATCHED	UNMATCHED
PGSC0003DMG400001533	kMEfloralwhite	0.950589		Non-Hub	9.67149	986.513	1982.7	996.184	turquoise	#40E0D0	PGSC0003DMG400001533	(1 of 5) PTHR33070:SF115 - T23E18.15	PGSC0003DMG400001533	UNMATCHED	UNMATCHED	UNMATCHED
PGSC0003DMG400001816	kMEcoral3	-0.847126		Non-Hub	-1079.26	1154.22	1229.17	74.9569	darkslateblue	#483D8B	PGSC0003DMG400001816	(1 of 1) PTHR31009:SF47 - SALICYLATE_BENZOATE CARBOXYL METHYLTRANSFERASE	PGSC0003DMG400001816	UNMATCHED	UNMATCHED	UNMATCHED
PGSC0003DMG400001895	kMEfloralwhite	0.946692		Non-Hub	-189.406	1075.42	1961.43	886.01	turquoise	#40E0D0	PGSC0003DMG400001895	not found	PGSC0003DMG400001895	UNMATCHED	UNMATCHED	UNMATCHED
PGSC0003DMG400001937	kMEpaleturquoise4	-0.929478		Non-Hub	-32.605	953.625	1874.65	921.02	turquoise	#40E0D0	PGSC0003DMG400001937	(1 of 1) K09716 - D-aminoacyl-tRNA deacylase [EC:3.1.1.96] (dtdA, GEK1)	PGSC0003DMG400001937	UNMATCHED	UNMATCHED	UNMATCHED
PGSC0003DMG400001942	kMEfloralwhite	0.950589		Non-Hub	9.67149	986.513	1982.7	996.184	turquoise	#40E0D0	PGSC0003DMG400001942	(1 of 1) K12153 - phenylalanine N-monooxygenase (CYP79A2)	PGSC0003DMG400001942	UNMATCHED	UNMATCHED	UNMATCHED
PGSC0003DMG400001950	kMEdarkolivegreen1	-0.784842		Non-Hub	-970.854	1017	1063.16	46.1508	mediumpurple4	#5D478B	PGSC0003DMG400001950	(1 of 1) PTHR31234:SF65 - LATE EMBRYOGENESIS ABUNDANT PROTEIN	PGSC0003DMG400001950	UNMATCHED	UNMATCHED	UNMATCHED
PGSC0003DMG400001977	kMEfloralwhite	0.950589		Non-Hub	9.67149	986.513	1982.7	996.184	turquoise	#40E0D0	PGSC0003DMG400001977	(1 of 1) PTHR10891//PTHR10891:SF747 - EF-HAND CALCIUM-BINDING DOMAIN CONTAINING PROTEIN // CALCIUM-BINDING PROTEIN CML38	PGSC0003DMG400001977	UNMATCHED	UNMATCHED	UNMATCHED
PGSC0003DMG400002147	kMEfloralwhite	0.950589		Non-Hub	9.67149	986.513	1982.7	996.184	turquoise	#40E0D0	PGSC0003DMG400002147	(1 of 12) KOG2246 - Galactosyltransferases	PGSC0003DMG400002147	UNMATCHED	UNMATCHED	UNMATCHED
PGSC0003DMG400002153	kMEcoral3	-0.922729		Non-Hub	-1366.89	1439.26	1511.62	72.3665	plum	#DDA0DD	PGSC0003DMG400002153	(1 of 1) PTHR15710:SF256 - E3 UBIQUITIN-PROTEIN LIGASE RHC2A-RELATED	PGSC0003DMG400002153	UNMATCHED	UNMATCHED	UNMATCHED
PGSC0003DMG400002165	kMEfloralwhite	0.950589		Non-Hub	9.67149	986.513	1982.7	996.184	turquoise	#40E0D0	PGSC0003DMG400002165	(1 of 1) PTHR11260:SF676 - GLUTATHIONE S-TRANSFERASE U8	PGSC0003DMG400002165	UNMATCHED	UNMATCHED	UNMATCHED
PGSC0003DMG400002166	kMEfloralwhite	0.98933		Non-Hub	-374.482	1246.6	2118.72	872.118	turquoise	#40E0D0	PGSC0003DMG400002166	(1 of 1) PTHR11260:SF676 - GLUTATHIONE S-TRANSFERASE U8	PGSC0003DMG400002166	UNMATCHED	UNMATCHED	UNMATCHED
PGSC0003DMG400002179	kMEfloralwhite	0.910155		Non-Hub	-1393.83	1469.12	1544.41	75.2913	plum	#DDA0DD	PGSC0003DMG400002179	(1 of 1) PTHR11260:SF676 - GLUTATHIONE S-TRANSFERASE U8	PGSC0003DMG400002179	UNMATCHED	UNMATCHED	UNMATCHED
PGSC0003DMG400002201	kMEfloralwhite	0.93588		Non-Hub	-289.742	1163.73	2037.72	873.99	turquoise	#40E0D0	PGSC0003DMG400002201	(1 of 2) 4.99.1.1 - protoporphyrin ferrochelatase. / protoheme ferro-lyase.	PGSC0003DMG400002201	UNMATCHED	UNMATCHED	UNMATCHED
PGSC0003DMG400002342	kMEfloralwhite	0.950589		Non-Hub	9.67149	986.513	1982.7	996.184	turquoise	#40E0D0	PGSC0003DMG400002342	(1 of 1) PTHR32227:SF440 - GLUCAN ENDO-1,3-BETA-D-GLUCOSIDASE	PGSC0003DMG400002342	UNMATCHED	UNMATCHED	UNMATCHED
PGSC0003DMG400002347	kMEfloralwhite	0.950589		Non-Hub	9.67149	986.513	1982.7	996.184	turquoise	#40E0D0	PGSC0003DMG400002347	(1 of 1) PTHR32227:SF440 - GLUCAN ENDO-1,3-BETA-D-GLUCOSIDASE	PGSC0003DMG400002347	UNMATCHED	UNMATCHED	UNMATCHED
PGSC0003DMG400002355	kMEfloralwhite	0.950589		Non-Hub	9.67149	986.513	1982.7	996.184	turquoise	#40E0D0	PGSC0003DMG400002355	(1 of 3) PTHR24064:SF656 - INORGANIC PHOSPHATE TRANSPORTER 1-1-RELATED	PGSC0003DMG400002355	UNMATCHED	UNMATCHED	UNMATCHED
PGSC0003DMG400002523	kMEfloralwhite	0.950589		Non-Hub	9.67149	986.513	1982.7	996.184	turquoise	#40E0D0	PGSC0003DMG400002523	(1 of 1) PTHR31284:SF31 - ACID PHOSPHATASE	PGSC0003DMG400002523	UNMATCHED	UNMATCHED	UNMATCHED
PGSC0003DMG400002528	kMEfloralwhite	0.957193		Non-Hub	-201.974	1042.66	1883.34	840.683	turquoise	#40E0D0	PGSC0003DMG400002528	(1 of 1) PTHR34945:SF8 - DOWNSTREAM TARGET OF AGL15-4	PGSC0003DMG400002528	UNMATCHED	UNMATCHED	UNMATCHED
PGSC0003DMG400002602	kMEfloralwhite	0.950589		Non-Hub	9.67149	986.513	1982.7	996.184	turquoise	#40E0D0	PGSC0003DMG400002602	(1 of 1) PTHR45631:SF200 - LEUCINE-RICH REPEAT TRANSMEMBRANE PROTEIN KINASE PROTEIN	PGSC0003DMG400002602	PGSC0003DMT400006692	RLK-Pelle_LRR-I-1 (receptor-like kinase/Pelle, leucine-rich repeat-I-1)	PK RLK-Pelle_LRR-I-1
PGSC0003DMG400002889	kMEfloralwhite	0.950589		Non-Hub	9.67149	986.513	1982.7	996.184	turquoise	#40E0D0	PGSC0003DMG400002889	(1 of 1) PTHR31194:SF204 - ETHYLENE-RESPONSIVE TRANSCRIPTION FACTOR WIN1	PGSC0003DMG400002889	PGSC0003DMT400007494	Â AP2/ERF-ERF transcription factor	TF
PGSC0003DMG400002967	kMEfloralwhite	0.950589		Non-Hub	9.67149	986.513	1982.7	996.184	turquoise	#40E0D0	PGSC0003DMG400002967	(1 of 1) PTHR21266:SF32 - PROTOCHLOROPHYLLIDE-DEPENDENT TRANSLOCON COMPONENT 52, CHLOROPLASTIC	PGSC0003DMG400002967	UNMATCHED	UNMATCHED	UNMATCHED
PGSC0003DMG400003213	kMEfloralwhite	0.973957		Non-Hub	-212.764	1082.79	1952.81	870.024	turquoise	#40E0D0	PGSC0003DMG400003213	(1 of 1) PTHR24349:SF186 - CDPK-RELATED KINASE 4	PGSC0003DMG400003213	PGSC0003DMT400008340	CAMK_CDPK (calcium-dependent protein kinases)	PK CAMK_CDPK
PGSC0003DMG400003307	kMEfloralwhite	0.950589		Non-Hub	9.67149	986.513	1982.7	996.184	turquoise	#40E0D0	PGSC0003DMG400003307	(1 of 2) 1.14.13.53//1.14.13.89 - 4'-methoxyisoflavone 2'-hydroxylase. / isoflavone 2'-monooxygenase. // isoflavone 2'-hydroxylase. / isoflavone 2'-monooxygenase.	PGSC0003DMG400003307	UNMATCHED	UNMATCHED	UNMATCHED
PGSC0003DMG400003430	kMEfloralwhite	0.950589		Non-Hub	9.67149	986.513	1982.7	996.184	turquoise	#40E0D0	PGSC0003DMG400003430	(1 of 1) IPR001810//IPR006553//IPR013101//IPR032675//IPR036047 - F-box domain // Leucine-rich repeat, cysteine-containing subtype // Leucine-rich repeat 2 // Leucine-rich repeat domain superfamily // F-box-like domain superfamily	PGSC0003DMG400003430	UNMATCHED	UNMATCHED	UNMATCHED
PGSC0003DMG400003526	kMEfloralwhite	0.909343		Non-Hub	-161.848	1046.44	1931.04	884.597	turquoise	#40E0D0	PGSC0003DMG400003526	(1 of 2) PTHR23070:SF153 - AAA+ ATPASE DOMAIN-CONTAINING PROTEIN	PGSC0003DMG400003526	UNMATCHED	UNMATCHED	UNMATCHED
PGSC0003DMG400003527	kMEfloralwhite	0.965406		Non-Hub	-175.223	1065.8	1956.38	890.577	turquoise	#40E0D0	PGSC0003DMG400003527	(1 of 1) PTHR23155:SF1172 - DISEASE RESISTANCE RPP13-LIKE PROTEIN 4	PGSC0003DMG400003527	UNMATCHED	UNMATCHED	UNMATCHED
PGSC0003DMG400003560	kMEfloralwhite	0.933204		Non-Hub	-211.761	1040.48	1869.2	828.72	turquoise	#40E0D0	PGSC0003DMG400003560	(1 of 1) PTHR31447:SF5 - RNA DEMETHYLASE ALKBH9B	PGSC0003DMG400003560	UNMATCHED	UNMATCHED	UNMATCHED
PGSC0003DMG400003568	kMEantiquewhite1	-0.876366		Non-Hub	-47.3645	843.853	1640.34	796.488	turquoise	#40E0D0	PGSC0003DMG400003568	(1 of 1) PTHR46565:SF23 - COLD SHOCK DOMAIN-CONTAINING PROTEIN 3	PGSC0003DMG400003568	PGSC0003DMT400009195	CSD transcription factor	TF
PGSC0003DMG400003603	kMEfloralwhite	0.950589		Non-Hub	9.67149	986.513	1982.7	996.184	turquoise	#40E0D0	PGSC0003DMG400003603	(1 of 1) PTHR19957:SF123 - SYNTAXIN-112	PGSC0003DMG400003603	UNMATCHED	UNMATCHED	UNMATCHED
PGSC0003DMG400003623	kMEfloralwhite	0.950589		Non-Hub	9.67149	986.513	1982.7	996.184	turquoise	#40E0D0	PGSC0003DMG400003623	(1 of 1) PTHR31321:SF57 - PECTINESTERASE 53-RELATED	PGSC0003DMG400003623	UNMATCHED	UNMATCHED	UNMATCHED
PGSC0003DMG400003640	kMEindianred3	0.855375	0.823702	Non-Hub	-1271.73	1299.89	1328.05	28.1595	cornflowerblue	#6495ED	PGSC0003DMG400003640	(1 of 1) PTHR47512:SF3 - EXPRESSED PROTEIN	PGSC0003DMG400003640	UNMATCHED	UNMATCHED	UNMATCHED
PGSC0003DMG400003642	kMEfloralwhite	0.950589		Non-Hub	9.67149	986.513	1982.7	996.184	turquoise	#40E0D0	PGSC0003DMG400003642	(1 of 2) PTHR23201:SF2 - GIBBERELLIN-REGULATED PROTEIN 1-RELATED	PGSC0003DMG400003642	UNMATCHED	UNMATCHED	UNMATCHED
PGSC0003DMG400003680	kMEfloralwhite	0.950589		Non-Hub	9.67149	986.513	1982.7	996.184	turquoise	#40E0D0	PGSC0003DMG400003680	(1 of 1) PTHR47293:SF68 - JACALIN-RELATED LECTIN 3	PGSC0003DMG400003680	UNMATCHED	UNMATCHED	UNMATCHED
PGSC0003DMG400003706	kMEfloralwhite	0.950589		Non-Hub	9.67149	986.513	1982.7	996.184	turquoise	#40E0D0	PGSC0003DMG400003706	(1 of 1) PTHR31241:SF83 - DEHYDRATION-RESPONSIVE ELEMENT-BINDING PROTEIN 2D	PGSC0003DMG400003706	PGSC0003DMT400009506	Â AP2/ERF-ERF transcription factor	TF
PGSC0003DMG400003794	kMEfloralwhite	0.950589		Non-Hub	9.67149	986.513	1982.7	996.184	turquoise	#40E0D0	PGSC0003DMG400003794	(1 of 1) PTHR31639:SF237 - OS08G0460800 PROTEIN	PGSC0003DMG400003794	UNMATCHED	UNMATCHED	UNMATCHED
PGSC0003DMG400003872	kMEfloralwhite	0.917475		Non-Hub	-52.3825	971.122	1889.86	918.74	turquoise	#40E0D0	PGSC0003DMG400003872	(1 of 1) PTHR26374:SF452 - ZINC FINGER PROTEIN ZAT5	PGSC0003DMG400003872	PGSC0003DMT400009871	C2H2 transcription factor	TF
PGSC0003DMG400003884	kMEfloralwhite	0.950589		Non-Hub	9.67149	986.513	1982.7	996.184	turquoise	#40E0D0	PGSC0003DMG400003884	(1 of 1) PTHR31374:SF264 - AUXIN-RESPONSIVE FAMILY PROTEIN	PGSC0003DMG400003884	UNMATCHED	UNMATCHED	UNMATCHED
PGSC0003DMG400003885	kMEfloralwhite	0.950589		Non-Hub	9.67149	986.513	1982.7	996.184	turquoise	#40E0D0	PGSC0003DMG400003885	(1 of 1) PTHR31374:SF264 - AUXIN-RESPONSIVE FAMILY PROTEIN	PGSC0003DMG400003885	UNMATCHED	UNMATCHED	UNMATCHED
PGSC0003DMG400003982	kMEfloralwhite	0.947572		Non-Hub	-190.056	1019.15	1848.24	829.09	turquoise	#40E0D0	PGSC0003DMG400003982	(1 of 1) PTHR47976:SF15 - G-TYPE LECTIN S-RECEPTOR-LIKE SERINE_THREONINE-PROTEIN KINASE RLK1	PGSC0003DMG400003982	PGSC0003DMT400010165	RLK-Pelle_SD-2b (receptor-like kinase/Pelle, S Domain 2b)	PK RLK-Pelle_SD-2b
PGSC0003DMG400003999	kMEpaleturquoise4	-0.948978		Non-Hub	-168.636	971.473	1774.31	802.836	turquoise	#40E0D0	PGSC0003DMG400003999	(1 of 1) PTHR47976:SF15 - G-TYPE LECTIN S-RECEPTOR-LIKE SERINE_THREONINE-PROTEIN KINASE RLK1	PGSC0003DMG400003999	PGSC0003DMT400010211	RLK-Pelle_SD-2b (receptor-like kinase/Pelle, S Domain 2b)	PK RLK-Pelle_SD-2b
PGSC0003DMG400004018	kMEfloralwhite	0.988778		Non-Hub	-344.352	1178.37	2012.39	834.02	turquoise	#40E0D0	PGSC0003DMG400004018	(1 of 2) PTHR46086:SF4 - ALPHA_BETA-HYDROLASES SUPERFAMILY PROTEIN	PGSC0003DMG400004018	UNMATCHED	UNMATCHED	UNMATCHED
PGSC0003DMG400004059	kMEfloralwhite	0.950589		Non-Hub	9.67149	986.513	1982.7	996.184	turquoise	#40E0D0	PGSC0003DMG400004059	(1 of 2) PTHR33347:SF27 - PROTEIN SOB FIVE-LIKE 3-RELATED	PGSC0003DMG400004059	UNMATCHED	UNMATCHED	UNMATCHED
PGSC0003DMG400004090	kMEfloralwhite	0.950589		Non-Hub	9.67149	986.513	1982.7	996.184	turquoise	#40E0D0	PGSC0003DMG400004090	(1 of 2) PTHR31517:SF48 - PEROXIDASE 16-RELATED	PGSC0003DMG400004090	UNMATCHED	UNMATCHED	UNMATCHED
PGSC0003DMG400004180	kMEfloralwhite	0.950589		Non-Hub	9.67149	986.513	1982.7	996.184	turquoise	#40E0D0	PGSC0003DMG400004180	not found	PGSC0003DMG400004180	UNMATCHED	UNMATCHED	UNMATCHED
PGSC0003DMG400004263	kMEfloralwhite	0.95927		Non-Hub	-190.612	1123.2	2055.79	932.588	turquoise	#40E0D0	PGSC0003DMG400004263	(1 of 1) PTHR31048:SF196 - OSMOTIN-LIKE PROTEIN OSM34	PGSC0003DMG400004263	UNMATCHED	UNMATCHED	UNMATCHED
PGSC0003DMG400004337	kMEfloralwhite	0.950589		Non-Hub	9.67149	986.513	1982.7	996.184	turquoise	#40E0D0	PGSC0003DMG400004337	(1 of 1) PTHR10791:SF22 - BIDIRECTIONAL SUGAR TRANSPORTER SWEET10	PGSC0003DMG400004337	UNMATCHED	UNMATCHED	UNMATCHED
PGSC0003DMG400004386	kMEcoral3	-0.938648		Non-Hub	-138.929	1023.19	1907.45	884.261	turquoise	#40E0D0	PGSC0003DMG400004386	not found	PGSC0003DMG400004386	UNMATCHED	UNMATCHED	UNMATCHED
PGSC0003DMG400004395	kMEfloralwhite	0.950589		Non-Hub	9.67149	986.513	1982.7	996.184	turquoise	#40E0D0	PGSC0003DMG400004395	not found	PGSC0003DMG400004395	UNMATCHED	UNMATCHED	UNMATCHED
PGSC0003DMG400004525	kMEpaleturquoise4	-0.873689		Non-Hub	83.5595	709.203	1501.97	792.763	turquoise	#40E0D0	PGSC0003DMG400004525	(1 of 3) PTHR47987:SF11 - PROTEIN KINASE DOMAIN-CONTAINING PROTEIN	PGSC0003DMG400004525	UNMATCHED	UNMATCHED	UNMATCHED
PGSC0003DMG400004575	kMEfloralwhite	0.950589		Non-Hub	9.67149	986.513	1982.7	996.184	turquoise	#40E0D0	PGSC0003DMG400004575	not found	PGSC0003DMG400004575	UNMATCHED	UNMATCHED	UNMATCHED
PGSC0003DMG400004588	kMEfloralwhite	0.985533		Non-Hub	-339.005	1165.37	1991.74	826.368	turquoise	#40E0D0	PGSC0003DMG400004588	(1 of 3) K12471 - epsin (EPN)	PGSC0003DMG400004588	UNMATCHED	UNMATCHED	UNMATCHED
PGSC0003DMG400004610	kMEfloralwhite	0.950589		Non-Hub	9.67149	986.513	1982.7	996.184	turquoise	#40E0D0	PGSC0003DMG400004610	(1 of 2) PTHR45675:SF1 - MYB TRANSCRIPTION FACTOR-RELATED	PGSC0003DMG400004610	UNMATCHED	UNMATCHED	UNMATCHED
PGSC0003DMG400004622	kMEfloralwhite	0.950589		Non-Hub	9.67149	986.513	1982.7	996.184	turquoise	#40E0D0	PGSC0003DMG400004622	(1 of 8) PTHR31170:SF18 - (WILD MALAYSIAN BANANA) HYPOTHETICAL PROTEIN	PGSC0003DMG400004622	UNMATCHED	UNMATCHED	UNMATCHED
PGSC0003DMG400004626	kMEfloralwhite	0.950589		Non-Hub	9.67149	986.513	1982.7	996.184	turquoise	#40E0D0	PGSC0003DMG400004626	(1 of 2) PTHR31907:SF1 - MLP-LIKE PROTEIN 423-RELATED	PGSC0003DMG400004626	UNMATCHED	UNMATCHED	UNMATCHED
PGSC0003DMG400004675	kMEfloralwhite	0.950589		Non-Hub	9.67149	986.513	1982.7	996.184	turquoise	#40E0D0	PGSC0003DMG400004675	(1 of 1) PTHR33470:SF29 - POLLEN OLE E 1 ALLERGEN AND EXTENSIN FAMILY PROTEIN	PGSC0003DMG400004675	UNMATCHED	UNMATCHED	UNMATCHED
PGSC0003DMG400004941	kMEfloralwhite	0.950589		Non-Hub	9.67149	986.513	1982.7	996.184	turquoise	#40E0D0	PGSC0003DMG400004941	(1 of 1) PTHR33285:SF57 - PHYTOSULFOKINES 3	PGSC0003DMG400004941	UNMATCHED	UNMATCHED	UNMATCHED
PGSC0003DMG400004949	kMEfloralwhite	0.904294		Non-Hub	-1412.29	1480.9	1549.52	68.6174	plum	#DDA0DD	PGSC0003DMG400004949	(1 of 1) PTHR42825:SF9 - BRANCHED-CHAIN-AMINO-ACID AMINOTRANSFERASE 2, CHLOROPLASTIC	PGSC0003DMG400004949	UNMATCHED	UNMATCHED	UNMATCHED
PGSC0003DMG400004951	kMEfloralwhite	0.950589		Non-Hub	9.67149	986.513	1982.7	996.184	turquoise	#40E0D0	PGSC0003DMG400004951	(1 of 1) PTHR42825:SF9 - BRANCHED-CHAIN-AMINO-ACID AMINOTRANSFERASE 2, CHLOROPLASTIC	PGSC0003DMG400004951	UNMATCHED	UNMATCHED	UNMATCHED
PGSC0003DMG400005019	kMEfloralwhite	0.982312		Non-Hub	-308.445	1236.83	2165.22	928.388	turquoise	#40E0D0	PGSC0003DMG400005019	(1 of 1) PTHR12665:SF31 - ORMDL DOMAIN-CONTAINING PROTEIN	PGSC0003DMG400005019	UNMATCHED	UNMATCHED	UNMATCHED
PGSC0003DMG400005039	kMEfloralwhite	0.950589		Non-Hub	9.67149	986.513	1982.7	996.184	turquoise	#40E0D0	PGSC0003DMG400005039	(1 of 1) PTHR23500:SF574 - SUGAR TRANSPORT PROTEIN 1	PGSC0003DMG400005039	UNMATCHED	UNMATCHED	UNMATCHED
PGSC0003DMG400005044	kMEfloralwhite	0.950589		Non-Hub	9.67149	986.513	1982.7	996.184	turquoise	#40E0D0	PGSC0003DMG400005044	(1 of 3) PTHR32444:SF66 - NON-SPECIFIC SERINE_THREONINE PROTEIN KINASE	PGSC0003DMG400005044	PGSC0003DMT400012941	RLK-Pelle_DLSV (receptor-like kinase/Pelle, DUF26,SD-1, LRR-VIII and VWA, a moss-specific new RLK subfamily)	PK RLK-Pelle_DLSV
PGSC0003DMG400005051	kMEfloralwhite	0.950589		Non-Hub	9.67149	986.513	1982.7	996.184	turquoise	#40E0D0	PGSC0003DMG400005051	(1 of 1) PTHR34574:SF5 - CALCIUM-BINDING EF-HAND FAMILY PROTEIN	PGSC0003DMG400005051	UNMATCHED	UNMATCHED	UNMATCHED
PGSC0003DMG400005103	kMEfloralwhite	0.957534		Non-Hub	-347.41	1225.13	2102.84	877.717	turquoise	#40E0D0	PGSC0003DMG400005103	(1 of 1) PTHR48053:SF165//PTHR48056:SF41 - RECEPTOR-LIKE PROTEIN KINASE HSL1 ISOFORM X2 // PROLINE IMINOPEPTIDASE	PGSC0003DMG400005103	PGSC0003DMT400013077	RLK-Pelle_LRR-XI-1 (receptor-like kinase/Pelle, leucine-rich repeat-XI-1)	PK RLK-Pelle_LRR-XI-1
PGSC0003DMG400005109	kMEfloralwhite	0.950589		Non-Hub	9.67149	986.513	1982.7	996.184	turquoise	#40E0D0	PGSC0003DMG400005109	(1 of 5) K13449 - pathogenesis-related protein 1 (PR1)	PGSC0003DMG400005109	UNMATCHED	UNMATCHED	UNMATCHED
PGSC0003DMG400005121	kMEfloralwhite	0.950589		Non-Hub	9.67149	986.513	1982.7	996.184	turquoise	#40E0D0	PGSC0003DMG400005121	not found	PGSC0003DMG400005121	UNMATCHED	UNMATCHED	UNMATCHED
PGSC0003DMG400005159	kMEfloralwhite	0.950589		Non-Hub	9.67149	986.513	1982.7	996.184	turquoise	#40E0D0	PGSC0003DMG400005159	(1 of 1) 3.6.1.23 - dUTP diphosphatase. / dUTP pyrophosphatase.	PGSC0003DMG400005159	UNMATCHED	UNMATCHED	UNMATCHED
PGSC0003DMG400005205	kMEfloralwhite	0.994401		Non-Hub	-461.111	1301.48	2141.85	840.367	turquoise	#40E0D0	PGSC0003DMG400005205	not found	PGSC0003DMG400005205	UNMATCHED	UNMATCHED	UNMATCHED
PGSC0003DMG400005212	kMEfloralwhite	0.950589		Non-Hub	9.67149	986.513	1982.7	996.184	turquoise	#40E0D0	PGSC0003DMG400005212	(1 of 7) PTHR13620:SF59 - POLYNUCLEOTIDYL TRANSFERASE, RIBONUCLEASE H-LIKE SUPERFAMILY PROTEIN	PGSC0003DMG400005212	UNMATCHED	UNMATCHED	UNMATCHED
PGSC0003DMG400005245	kMEfloralwhite	0.940131		Non-Hub	44.5752	932.331	1909.24	976.906	turquoise	#40E0D0	PGSC0003DMG400005245	(1 of 1) PTHR48104:SF51 - METACASPASE-1	PGSC0003DMG400005245	UNMATCHED	UNMATCHED	UNMATCHED
PGSC0003DMG400005368	kMEfloralwhite	0.950589		Non-Hub	9.67149	986.513	1982.7	996.184	turquoise	#40E0D0	PGSC0003DMG400005368	not found	PGSC0003DMG400005368	UNMATCHED	UNMATCHED	UNMATCHED
PGSC0003DMG400005386	kMEfloralwhite	0.950589		Non-Hub	9.67149	986.513	1982.7	996.184	turquoise	#40E0D0	PGSC0003DMG400005386	(1 of 3) PTHR36757:SF4 - AT-HOOK MOTIF NUCLEAR-LOCALIZED PROTEIN	PGSC0003DMG400005386	UNMATCHED	UNMATCHED	UNMATCHED
PGSC0003DMG400005443	kMEfloralwhite	0.950589		Non-Hub	9.67149	986.513	1982.7	996.184	turquoise	#40E0D0	PGSC0003DMG400005443	(1 of 1) PTHR11999:SF70 - AROMATIC-L-AMINO-ACID DECARBOXYLASE	PGSC0003DMG400005443	UNMATCHED	UNMATCHED	UNMATCHED
PGSC0003DMG400005456	kMEfloralwhite	0.900161		Non-Hub	-123.078	952.748	1782.42	829.67	turquoise	#40E0D0	PGSC0003DMG400005456	(1 of 1) PTHR47992:SF6 - PROTEIN PHOSPHATASE 2C 63-RELATED	PGSC0003DMG400005456	UNMATCHED	UNMATCHED	UNMATCHED
PGSC0003DMG400005468	kMEfloralwhite	0.951326		Non-Hub	-243.92	1143.82	2043.71	899.897	turquoise	#40E0D0	PGSC0003DMG400005468	(1 of 1) PTHR23070:SF176 - AAA+ ATPASE DOMAIN-CONTAINING PROTEIN	PGSC0003DMG400005468	UNMATCHED	UNMATCHED	UNMATCHED
PGSC0003DMG400005498	kMEfloralwhite	0.990376		Non-Hub	-345.67	1208.32	2070.96	862.646	turquoise	#40E0D0	PGSC0003DMG400005498	(1 of 2) 1.1.1.35//4.2.1.17//5.1.2.3//5.3.3.8 - 3-hydroxyacyl-CoA dehydrogenase. / beta-keto-reductase. // enoyl-CoA hydratase. / unsaturated acyl-CoA hydratase. // 3-hydroxybutyryl-CoA epimerase. / 3-hydroxybutyryl-CoA epimerase. // Delta(3)-Delta(2)-enoyl-CoA isomerase. / dodecenoyl-CoA isomerase.	PGSC0003DMG400005498	UNMATCHED	UNMATCHED	UNMATCHED
PGSC0003DMG400005666	kMEpaleturquoise4	-0.89755		Non-Hub	116.595	667.906	1452.41	784.501	turquoise	#40E0D0	PGSC0003DMG400005666	(1 of 1) PTHR31066:SF27 - EXPRESSED PROTEIN	PGSC0003DMG400005666	UNMATCHED	UNMATCHED	UNMATCHED
PGSC0003DMG400005779	kMEfloralwhite	0.966635		Non-Hub	-418.319	1255.35	2092.39	837.035	turquoise	#40E0D0	PGSC0003DMG400005779	(1 of 1) K14773 - U3 small nucleolar RNA-associated protein 23 (UTP23)	PGSC0003DMG400005779	UNMATCHED	UNMATCHED	UNMATCHED
PGSC0003DMG400005798	kMEfloralwhite	0.950589		Non-Hub	9.67149	986.513	1982.7	996.184	turquoise	#40E0D0	PGSC0003DMG400005798	(1 of 1) PTHR31992:SF294 - DOF ZINC FINGER PROTEIN DOF3.7	PGSC0003DMG400005798	UNMATCHED	UNMATCHED	UNMATCHED
PGSC0003DMG400005835	kMEfloralwhite	0.953891		Non-Hub	-305.019	1182.88	2060.74	877.861	turquoise	#40E0D0	PGSC0003DMG400005835	(1 of 1) PTHR32096:SF94 - WRKY TRANSCRIPTION FACTOR 53-RELATED	PGSC0003DMG400005835	PGSC0003DMT400014947	WRKY transcription factor	TF
PGSC0003DMG400005923	kMEfloralwhite	0.950589		Non-Hub	9.67149	986.513	1982.7	996.184	turquoise	#40E0D0	PGSC0003DMG400005923	(1 of 1) K00419 - ubiquinol-cytochrome c reductase subunit 9 (QCR9, UCRC)	PGSC0003DMG400005923	UNMATCHED	UNMATCHED	UNMATCHED
PGSC0003DMG400005939	kMEfloralwhite	0.979936		Non-Hub	-167.238	1127.55	2087.86	960.313	turquoise	#40E0D0	PGSC0003DMG400005939	(1 of 1) PTHR48345:SF1 - OUTER ENVELOPE PROTEIN 61-LIKE	PGSC0003DMG400005939	UNMATCHED	UNMATCHED	UNMATCHED
PGSC0003DMG400005989	kMEfloralwhite	0.950589		Non-Hub	9.67149	986.513	1982.7	996.184	turquoise	#40E0D0	PGSC0003DMG400005989	(1 of 5) PTHR48047:SF45 - GLYCOSYLTRANSFERASE	PGSC0003DMG400005989	UNMATCHED	UNMATCHED	UNMATCHED
PGSC0003DMG400006022	kMEfloralwhite	0.948651		Non-Hub	-216.622	1103.24	1989.85	886.614	turquoise	#40E0D0	PGSC0003DMG400006022	(1 of 1) PTHR47989:SF58 - PROTEIN KINASE DOMAIN-CONTAINING PROTEIN	PGSC0003DMG400006022	PGSC0003DMT400015429	RLK-Pelle_RKF3 (receptor-like kinase/Pelle, Receptor-like kinase in flowers 3)	PK RLK-Pelle_RKF3
PGSC0003DMG400006156	kMEindianred3	0.887403		Non-Hub	-1217.04	1252.05	1287.06	35.0116	lightskyblue3	#8DB6CD	PGSC0003DMG400006156	(1 of 4) K14003 - prolactin regulatory element-binding protein (PREB, SEC12)	PGSC0003DMG400006156	UNMATCHED	UNMATCHED	UNMATCHED
PGSC0003DMG400006191	kMEfloralwhite	0.950589		Non-Hub	9.67149	986.513	1982.7	996.184	turquoise	#40E0D0	PGSC0003DMG400006191	(1 of 1) PTHR23421:SF176 - BETA-GALACTOSIDASE 13	PGSC0003DMG400006191	UNMATCHED	UNMATCHED	UNMATCHED
PGSC0003DMG400006249	kMEfloralwhite	0.950589		Non-Hub	9.67149	986.513	1982.7	996.184	turquoise	#40E0D0	PGSC0003DMG400006249	(1 of 1) PTHR43991:SF38 - OS02G0721600 PROTEIN	PGSC0003DMG400006249	UNMATCHED	UNMATCHED	UNMATCHED
PGSC0003DMG400006323	kMEfloralwhite	0.950589		Non-Hub	9.67149	986.513	1982.7	996.184	turquoise	#40E0D0	PGSC0003DMG400006323	(1 of 1) PTHR32410:SF221 - PHORBOL-ESTER_DAG-TYPE DOMAIN-CONTAINING PROTEIN	PGSC0003DMG400006323	UNMATCHED	UNMATCHED	UNMATCHED
PGSC0003DMG400006327	kMEfloralwhite	0.9838		Non-Hub	-359.923	1247.49	2135.05	887.566	turquoise	#40E0D0	PGSC0003DMG400006327	(1 of 1) PTHR32410:SF221 - PHORBOL-ESTER_DAG-TYPE DOMAIN-CONTAINING PROTEIN	PGSC0003DMG400006327	UNMATCHED	UNMATCHED	UNMATCHED
PGSC0003DMG400006446	kMEfloralwhite	0.944194		Non-Hub	-235.053	1080.45	1925.84	845.395	turquoise	#40E0D0	PGSC0003DMG400006446	(1 of 1) PTHR12895:SF9 - DYMECLIN	PGSC0003DMG400006446	UNMATCHED	UNMATCHED	UNMATCHED
PGSC0003DMG400006505	kMEfloralwhite	0.950589		Non-Hub	9.67149	986.513	1982.7	996.184	turquoise	#40E0D0	PGSC0003DMG400006505	not found	PGSC0003DMG400006505	UNMATCHED	UNMATCHED	UNMATCHED
PGSC0003DMG400006741	kMEcoral3	-0.93782		Non-Hub	-10.1653	945.979	1881.79	935.814	turquoise	#40E0D0	PGSC0003DMG400006741	(1 of 1) PTHR11871:SF0 - PROTEIN PHOSPHATASE PP2A 55 KDA REGULATORY SUBUNIT	PGSC0003DMG400006741	UNMATCHED	UNMATCHED	UNMATCHED
PGSC0003DMG400006764	kMEfloralwhite	0.893492		Non-Hub	66.4595	807.062	1680.58	873.521	turquoise	#40E0D0	PGSC0003DMG400006764	(1 of 1) PTHR13878:SF53 - CYTOKININ DEHYDROGENASE 6	PGSC0003DMG400006764	UNMATCHED	UNMATCHED	UNMATCHED
PGSC0003DMG400006778	kMEfloralwhite	0.951245		Non-Hub	-75.7289	1001.45	1927.17	925.719	turquoise	#40E0D0	PGSC0003DMG400006778	(1 of 1) 2.6.1.16 - glutamine--fructose-6-phosphate transaminase (isomerizing). / L-glutamine-D-fructose-6-phosphate amidotransferase.	PGSC0003DMG400006778	UNMATCHED	UNMATCHED	UNMATCHED
PGSC0003DMG400006887	kMEcoral3	-0.905525		Non-Hub	-86.9117	914.434	1741.96	827.522	turquoise	#40E0D0	PGSC0003DMG400006887	not found	PGSC0003DMG400006887	UNMATCHED	UNMATCHED	UNMATCHED
PGSC0003DMG400006891	kMEfloralwhite	0.950589		Non-Hub	9.67149	986.513	1982.7	996.184	turquoise	#40E0D0	PGSC0003DMG400006891	not found	PGSC0003DMG400006891	UNMATCHED	UNMATCHED	UNMATCHED
PGSC0003DMG400006899	kMEfloralwhite	0.970548		Non-Hub	-332.355	1191.08	2049.8	858.724	turquoise	#40E0D0	PGSC0003DMG400006899	(1 of 2) PTHR10869:SF235 - PROLYL 4-HYDROXYLASE 6-RELATED	PGSC0003DMG400006899	UNMATCHED	UNMATCHED	UNMATCHED
PGSC0003DMG400007098	kMEfloralwhite	0.950589		Non-Hub	9.67149	986.513	1982.7	996.184	turquoise	#40E0D0	PGSC0003DMG400007098	not found	PGSC0003DMG400007098	UNMATCHED	UNMATCHED	UNMATCHED
PGSC0003DMG400007301	kMEcoral3	-0.953578		Non-Hub	-273.045	1137.8	2002.56	864.759	turquoise	#40E0D0	PGSC0003DMG400007301	(1 of 1) PTHR45764:SF34 - BZIP TRANSCRIPTION FACTOR 53	PGSC0003DMG400007301	PGSC0003DMT400018832	bZIP transcription factor	TF
PGSC0003DMG400007326	kMEfloralwhite	0.950589		Non-Hub	9.67149	986.513	1982.7	996.184	turquoise	#40E0D0	PGSC0003DMG400007326	(1 of 2) PTHR48020:SF12 - MFS DOMAIN-CONTAINING PROTEIN	PGSC0003DMG400007326	UNMATCHED	UNMATCHED	UNMATCHED
PGSC0003DMG400007463	kMEfloralwhite	0.964417		Non-Hub	-205.76	1048.69	1891.62	842.929	turquoise	#40E0D0	PGSC0003DMG400007463	(1 of 1) PTHR24092:SF175 - PHOSPHOLIPID-TRANSPORTING ATPASE 9-RELATED	PGSC0003DMG400007463	UNMATCHED	UNMATCHED	UNMATCHED
PGSC0003DMG400007477	kMEfloralwhite	0.934916		Non-Hub	-47.8403	992.866	1937.89	945.026	turquoise	#40E0D0	PGSC0003DMG400007477	not found	PGSC0003DMG400007477	UNMATCHED	UNMATCHED	UNMATCHED
PGSC0003DMG400007555	kMEcoral3	-0.939886		Non-Hub	-118.702	949.213	1779.72	830.511	turquoise	#40E0D0	PGSC0003DMG400007555	(1 of 1) PTHR12947:SF18 - AMSH-LIKE UBIQUITIN THIOESTERASE 3	PGSC0003DMG400007555	UNMATCHED	UNMATCHED	UNMATCHED
PGSC0003DMG400007688	kMEfloralwhite	0.950589		Non-Hub	9.67149	986.513	1982.7	996.184	turquoise	#40E0D0	PGSC0003DMG400007688	not found	PGSC0003DMG400007688	UNMATCHED	UNMATCHED	UNMATCHED
PGSC0003DMG400007712	kMEfloralwhite	0.950589		Non-Hub	9.67149	986.513	1982.7	996.184	turquoise	#40E0D0	PGSC0003DMG400007712	not found	PGSC0003DMG400007712	UNMATCHED	UNMATCHED	UNMATCHED
PGSC0003DMG400007828	kMEpaleturquoise4	-0.953085		Non-Hub	96.3734	705.605	1507.58	801.979	turquoise	#40E0D0	PGSC0003DMG400007828	(1 of 1) PTHR22937:SF65 - E3 UBIQUITIN-PROTEIN LIGASE RNF165	PGSC0003DMG400007828	UNMATCHED	UNMATCHED	UNMATCHED
PGSC0003DMG400007843	kMEfloralwhite	0.968029		Non-Hub	-111.585	1092.51	2073.43	980.921	turquoise	#40E0D0	PGSC0003DMG400007843	(1 of 1) PTHR24423:SF615 - ETHYLENE RECEPTOR 1	PGSC0003DMG400007843	PGSC0003DMT400020285	Others transcriptional regulator	Regulator
PGSC0003DMG400007877	kMEfloralwhite	0.950589		Non-Hub	9.67149	986.513	1982.7	996.184	turquoise	#40E0D0	PGSC0003DMG400007877	(1 of 1) K03010 - DNA-directed RNA polymerase II subunit RPB2 (RPB2, POLR2B)	PGSC0003DMG400007877	UNMATCHED	UNMATCHED	UNMATCHED
PGSC0003DMG400007882	kMEfloralwhite	0.986008		Non-Hub	-401.105	1264.61	2128.12	863.505	turquoise	#40E0D0	PGSC0003DMG400007882	(1 of 1) PTHR10113:SF10 - EUKARYOTIC PEPTIDE CHAIN RELEASE FACTOR SUBUNIT 1	PGSC0003DMG400007882	UNMATCHED	UNMATCHED	UNMATCHED
PGSC0003DMG400008003	kMEfloralwhite	0.950589		Non-Hub	9.67149	986.513	1982.7	996.184	turquoise	#40E0D0	PGSC0003DMG400008003	(1 of 1) PTHR31988:SF15 - ESTERASE, PUTATIVE (DUF303)-RELATED	PGSC0003DMG400008003	UNMATCHED	UNMATCHED	UNMATCHED
PGSC0003DMG400008100	kMEfloralwhite	0.950589		Non-Hub	9.67149	986.513	1982.7	996.184	turquoise	#40E0D0	PGSC0003DMG400008100	not found	PGSC0003DMG400008100	UNMATCHED	UNMATCHED	UNMATCHED
PGSC0003DMG400008101	kMEfloralwhite	0.950589		Non-Hub	9.67149	986.513	1982.7	996.184	turquoise	#40E0D0	PGSC0003DMG400008101	not found	PGSC0003DMG400008101	UNMATCHED	UNMATCHED	UNMATCHED
PGSC0003DMG400008129	kMEfloralwhite	0.950589		Non-Hub	9.67149	986.513	1982.7	996.184	turquoise	#40E0D0	PGSC0003DMG400008129	(1 of 1) 2.1.1.4//2.1.1.68//2.1.1.76 - acetylserotonin O-methyltransferase. / hydroxyindole O-methyltransferase. // caffeate O-methyltransferase. / caffeate O-methyltransferase. // quercetin 3-O-methyltransferase. / flavonol 3-O-methyltransferase.	PGSC0003DMG400008129	UNMATCHED	UNMATCHED	UNMATCHED
PGSC0003DMG400008147	kMEfloralwhite	0.950589		Non-Hub	9.67149	986.513	1982.7	996.184	turquoise	#40E0D0	PGSC0003DMG400008147	(1 of 5) PTHR31744:SF86 - PROTEIN CUP-SHAPED COTYLEDON 3	PGSC0003DMG400008147	PGSC0003DMT400021050	NAC transcription factor	TF
PGSC0003DMG400008188	kMEfloralwhite	0.950073		Non-Hub	-242.708	1131.93	2021.15	889.223	turquoise	#40E0D0	PGSC0003DMG400008188	(1 of 1) PTHR31221:SF112 - WRKY TRANSCRIPTION FACTOR 50-RELATED	PGSC0003DMG400008188	PGSC0003DMT400021144	WRKY transcription factor	TF
PGSC0003DMG400008216	kMEfloralwhite	0.950589		Non-Hub	9.67149	986.513	1982.7	996.184	turquoise	#40E0D0	PGSC0003DMG400008216	(1 of 1) PTHR12409:SF0 - PREFOLDIN SUBUNIT 3	PGSC0003DMG400008216	UNMATCHED	UNMATCHED	UNMATCHED
PGSC0003DMG400008251	kMEfloralwhite	0.950589		Non-Hub	9.67149	986.513	1982.7	996.184	turquoise	#40E0D0	PGSC0003DMG400008251	not found	PGSC0003DMG400008251	UNMATCHED	UNMATCHED	UNMATCHED
PGSC0003DMG400008255	kMEfloralwhite	0.950589		Non-Hub	9.67149	986.513	1982.7	996.184	turquoise	#40E0D0	PGSC0003DMG400008255	(1 of 1) PTHR34052:SF1 - AUXIN RESPONSE FACTOR 30-RELATED	PGSC0003DMG400008255	UNMATCHED	UNMATCHED	UNMATCHED
PGSC0003DMG400008363	kMEfloralwhite	0.950589		Non-Hub	9.67149	986.513	1982.7	996.184	turquoise	#40E0D0	PGSC0003DMG400008363	(1 of 8) 1.1.1.100 - 3-oxoacyl-[acyl-carrier-protein] reductase. / 3-oxoacyl-[acyl-carrier-protein] reductase.	PGSC0003DMG400008363	UNMATCHED	UNMATCHED	UNMATCHED
PGSC0003DMG400008369	kMEfloralwhite	0.950589		Non-Hub	9.67149	986.513	1982.7	996.184	turquoise	#40E0D0	PGSC0003DMG400008369	(1 of 1) PTHR23086:SF29 - PHOSPHATIDYLINOSITOL 4-PHOSPHATE 5-KINASE 6	PGSC0003DMG400008369	UNMATCHED	UNMATCHED	UNMATCHED
PGSC0003DMG400008533	kMEfloralwhite	0.950589		Non-Hub	9.67149	986.513	1982.7	996.184	turquoise	#40E0D0	PGSC0003DMG400008533	(1 of 1) 1.1.1.248 - salutaridine reductase (NADPH). / salutaridine reductase (NADPH).	PGSC0003DMG400008533	UNMATCHED	UNMATCHED	UNMATCHED
PGSC0003DMG400008623	kMEfloralwhite	0.950589		Non-Hub	9.67149	986.513	1982.7	996.184	turquoise	#40E0D0	PGSC0003DMG400008623	(1 of 1) PTHR34191:SF20 - LATE EMBRYOGENESIS ABUNDANT PROTEIN (LEA) FAMILY PROTEIN	PGSC0003DMG400008623	UNMATCHED	UNMATCHED	UNMATCHED
PGSC0003DMG400008658	kMEfloralwhite	0.950589		Non-Hub	9.67149	986.513	1982.7	996.184	turquoise	#40E0D0	PGSC0003DMG400008658	(1 of 1) PTHR37610:SF105 - COPIA-LIKE POLYPROTEIN_RETROTRANSPOSON	PGSC0003DMG400008658	UNMATCHED	UNMATCHED	UNMATCHED
PGSC0003DMG400008943	kMEcoral3	-0.953031		Non-Hub	-113.372	979.093	1844.81	865.721	turquoise	#40E0D0	PGSC0003DMG400008943	(1 of 1) PTHR31953:SF43 - BETA-FRUCTOFURANOSIDASE, INSOLUBLE ISOENZYME CWINV4	PGSC0003DMG400008943	UNMATCHED	UNMATCHED	UNMATCHED
PGSC0003DMG400009025	kMEfloralwhite	0.918518		Non-Hub	-227.177	1084.62	1942.06	857.443	turquoise	#40E0D0	PGSC0003DMG400009025	(1 of 1) PTHR46463:SF16 - E3 UBIQUITIN-PROTEIN LIGASE RHF1A	PGSC0003DMG400009025	UNMATCHED	UNMATCHED	UNMATCHED
PGSC0003DMG400009110	kMEcoral3	-0.819808		Non-Hub	-980.853	1060.84	1140.83	79.99	darkslateblue	#483D8B	PGSC0003DMG400009110	(1 of 6) PTHR44137:SF32 - CHAPERONE DNAJ-DOMAIN SUPERFAMILY PROTEIN-RELATED	PGSC0003DMG400009110	UNMATCHED	UNMATCHED	UNMATCHED
PGSC0003DMG400009113	kMEdarkolivegreen1	-0.904958		Non-Hub	-984.089	1056.78	1129.47	72.6886	plum	#DDA0DD	PGSC0003DMG400009113	not found	PGSC0003DMG400009113	UNMATCHED	UNMATCHED	UNMATCHED
PGSC0003DMG400009117	kMEfloralwhite	0.960014		Non-Hub	-134.927	1101.87	2068.82	966.946	turquoise	#40E0D0	PGSC0003DMG400009117	(1 of 1) PTHR46279:SF10 - RING_U-BOX SUPERFAMILY PROTEIN	PGSC0003DMG400009117	UNMATCHED	UNMATCHED	UNMATCHED
PGSC0003DMG400009157	kMEfloralwhite	0.965092		Non-Hub	-172.045	1133.79	2095.54	961.748	turquoise	#40E0D0	PGSC0003DMG400009157	(1 of 2) PTHR33102:SF82 - SMALL POLYPEPTIDE DEVIL 19-RELATED	PGSC0003DMG400009157	UNMATCHED	UNMATCHED	UNMATCHED
PGSC0003DMG400009283	kMEfloralwhite	0.950589		Non-Hub	9.67149	986.513	1982.7	996.184	turquoise	#40E0D0	PGSC0003DMG400009283	(1 of 2) PTHR46835:SF3 - BASIC-LEUCINE ZIPPER (BZIP) TRANSCRIPTION FACTOR FAMILY PROTEIN	PGSC0003DMG400009283	UNMATCHED	UNMATCHED	UNMATCHED
PGSC0003DMG400009300	kMEfloralwhite	0.914642		Non-Hub	-119.602	923.652	1727.7	804.05	turquoise	#40E0D0	PGSC0003DMG400009300	(1 of 1) PTHR31062:SF288 - XYLOGLUCAN ENDOTRANSGLUCOSYLASE_HYDROLASE PROTEIN 30-RELATED	PGSC0003DMG400009300	UNMATCHED	UNMATCHED	UNMATCHED
PGSC0003DMG400009527	kMEcoral3	-0.851216		Non-Hub	-1220.97	1298.4	1375.83	77.43	plum	#DDA0DD	PGSC0003DMG400009527	(1 of 2) PTHR11926:SF1539 - UDP-GLYCOSYLTRANSFERASE 74E1-RELATED	PGSC0003DMG400009527	UNMATCHED	UNMATCHED	UNMATCHED
PGSC0003DMG400009531	kMEfloralwhite	0.950589		Non-Hub	9.67149	986.513	1982.7	996.184	turquoise	#40E0D0	PGSC0003DMG400009531	(1 of 1) PTHR32382:SF67 - FASCICLIN-LIKE ARABINOGALACTAN PROTEIN 3	PGSC0003DMG400009531	UNMATCHED	UNMATCHED	UNMATCHED
PGSC0003DMG400009575	kMEfloralwhite	0.950589		Non-Hub	9.67149	986.513	1982.7	996.184	turquoise	#40E0D0	PGSC0003DMG400009575	not found	PGSC0003DMG400009575	UNMATCHED	UNMATCHED	UNMATCHED
PGSC0003DMG400009589	kMEfloralwhite	0.950589		Non-Hub	9.67149	986.513	1982.7	996.184	turquoise	#40E0D0	PGSC0003DMG400009589	(1 of 1) K10904 - TIMELESS-interacting protein (TIPIN)	PGSC0003DMG400009589	UNMATCHED	UNMATCHED	UNMATCHED
PGSC0003DMG400009653	kMEfloralwhite	0.950589		Non-Hub	9.67149	986.513	1982.7	996.184	turquoise	#40E0D0	PGSC0003DMG400009653	not found	PGSC0003DMG400009653	UNMATCHED	UNMATCHED	UNMATCHED
PGSC0003DMG400009692	kMEblue	-0.821598		Non-Hub	-937.475	989.887	1042.3	52.412	mediumpurple4	#5D478B	PGSC0003DMG400009692	not found	PGSC0003DMG400009692	UNMATCHED	UNMATCHED	UNMATCHED
PGSC0003DMG400009699	kMEfloralwhite	0.996712		Non-Hub	-402.059	1274.54	2147.02	872.479	turquoise	#40E0D0	PGSC0003DMG400009699	(1 of 3) 2.7.4.8 - guanylate kinase. / guanosine monophosphate kinase.	PGSC0003DMG400009699	UNMATCHED	UNMATCHED	UNMATCHED
PGSC0003DMG400009867	kMEfloralwhite	0.93879		Non-Hub	-220.884	1033.57	1846.26	812.69	turquoise	#40E0D0	PGSC0003DMG400009867	(1 of 1) PTHR31730:SF18 - PROTEIN PSK SIMULATOR 2	PGSC0003DMG400009867	UNMATCHED	UNMATCHED	UNMATCHED
PGSC0003DMG400009899	kMEfloralwhite	0.925127		Non-Hub	36.6407	929.043	1894.73	965.684	turquoise	#40E0D0	PGSC0003DMG400009899	(1 of 2) PTHR46662:SF99 - LRRNT_2 DOMAIN-CONTAINING PROTEIN	PGSC0003DMG400009899	UNMATCHED	UNMATCHED	UNMATCHED
PGSC0003DMG400009971	kMEfloralwhite	0.950589		Non-Hub	9.67149	986.513	1982.7	996.184	turquoise	#40E0D0	PGSC0003DMG400009971	(1 of 5) PTHR33070:SF115 - T23E18.15	PGSC0003DMG400009971	UNMATCHED	UNMATCHED	UNMATCHED
PGSC0003DMG400009987	kMEfloralwhite	0.950589		Non-Hub	9.67149	986.513	1982.7	996.184	turquoise	#40E0D0	PGSC0003DMG400009987	(1 of 1) PTHR21461:SF69 - GLYCOSYLTRANSFERASE FAMILY 92 PROTEIN	PGSC0003DMG400009987	UNMATCHED	UNMATCHED	UNMATCHED
PGSC0003DMG400010025	kMEpaleturquoise4	-0.927076		Non-Hub	105.078	790.462	1686	895.541	turquoise	#40E0D0	PGSC0003DMG400010025	(1 of 19) 1.10.3.3 - L-ascorbate oxidase. / ascorbase.	PGSC0003DMG400010025	UNMATCHED	UNMATCHED	UNMATCHED
PGSC0003DMG400010051	kMEcoral3	-0.920363		Non-Hub	-52.0546	870.723	1689.39	818.668	turquoise	#40E0D0	PGSC0003DMG400010051	(1 of 1) PTHR11570:SF39 - S-ADENOSYLMETHIONINE DECARBOXYLASE PROENZYME 3	PGSC0003DMG400010051	UNMATCHED	UNMATCHED	UNMATCHED
PGSC0003DMG400010134	kMEcoral3	-0.887726		Non-Hub	35.3227	758.94	1553.2	794.263	turquoise	#40E0D0	PGSC0003DMG400010134	(1 of 1) PTHR33107:SF90 - KUNITZ TRYPSIN INHIBITOR 2	PGSC0003DMG400010134	UNMATCHED	UNMATCHED	UNMATCHED
PGSC0003DMG400010153	kMEfloralwhite	0.950589		Non-Hub	9.67149	986.513	1982.7	996.184	turquoise	#40E0D0	PGSC0003DMG400010153	(1 of 1) PTHR46419:SF3 - ADP-RIBOSYLATION FACTOR GTPASE-ACTIVATING PROTEIN AGD15-RELATED	PGSC0003DMG400010153	UNMATCHED	UNMATCHED	UNMATCHED
PGSC0003DMG400010183	kMEfloralwhite	0.938127		Non-Hub	6.69295	948.166	1903.02	954.859	turquoise	#40E0D0	PGSC0003DMG400010183	(1 of 1) PTHR27008:SF601 - PROTEIN KINASE DOMAIN-CONTAINING PROTEIN	PGSC0003DMG400010183	UNMATCHED	UNMATCHED	UNMATCHED
PGSC0003DMG400010289	kMEfloralwhite	0.950589		Non-Hub	9.67149	986.513	1982.7	996.184	turquoise	#40E0D0	PGSC0003DMG400010289	(1 of 1) PTHR24064:SF680 - INORGANIC PHOSPHATE TRANSPORTER 1-7-RELATED	PGSC0003DMG400010289	UNMATCHED	UNMATCHED	UNMATCHED
PGSC0003DMG400010350	kMEfloralwhite	0.839356		Non-Hub	-1155.83	1229.45	1303.08	73.6248	plum	#DDA0DD	PGSC0003DMG400010350	(1 of 4) PTHR27008:SF526 - (RAPE) HYPOTHETICAL PROTEIN	PGSC0003DMG400010350	PGSC0003DMT400026813	RLK-Pelle_LRR-XII-1 (receptor-like kinase/Pelle, leucine-rich repeat-XII-1)	PK RLK-Pelle_LRR-XII-1
PGSC0003DMG400010395	kMEfloralwhite	0.950589		Non-Hub	9.67149	986.513	1982.7	996.184	turquoise	#40E0D0	PGSC0003DMG400010395	not found	PGSC0003DMG400010395	UNMATCHED	UNMATCHED	UNMATCHED
PGSC0003DMG400010460	kMEfloralwhite	0.993846		Non-Hub	-320.231	1205.58	2090.92	885.345	turquoise	#40E0D0	PGSC0003DMG400010460	(1 of 1) PTHR47973:SF51 - COLD-RESPONSIVE PROTEIN KINASE 1	PGSC0003DMG400010460	PGSC0003DMT400027119	RLK-Pelle_DLSV (receptor-like kinase/Pelle, DUF26,SD-1, LRR-VIII and VWA, a moss-specific new RLK subfamily)	PK RLK-Pelle_DLSV
PGSC0003DMG400010549	kMEfloralwhite	0.950589		Non-Hub	9.67149	986.513	1982.7	996.184	turquoise	#40E0D0	PGSC0003DMG400010549	(1 of 1) PTHR11746:SF297 - ACETYLSEROTONIN O-METHYLTRANSFERASE	PGSC0003DMG400010549	UNMATCHED	UNMATCHED	UNMATCHED
PGSC0003DMG400010632	kMEfloralwhite	0.950589		Non-Hub	9.67149	986.513	1982.7	996.184	turquoise	#40E0D0	PGSC0003DMG400010632	(1 of 8) PTHR31170:SF18 - (WILD MALAYSIAN BANANA) HYPOTHETICAL PROTEIN	PGSC0003DMG400010632	UNMATCHED	UNMATCHED	UNMATCHED
PGSC0003DMG400010653	kMEfloralwhite	0.983334		Non-Hub	-226.002	1135.45	2044.89	909.445	turquoise	#40E0D0	PGSC0003DMG400010653	(1 of 4) IPR000535//IPR008962//IPR013783 - Major sperm protein (MSP) domain // PapD-like // Immunoglobulin-like fold	PGSC0003DMG400010653	UNMATCHED	UNMATCHED	UNMATCHED
PGSC0003DMG400010663	kMEdeepskyblue	-0.860631		Non-Hub	-923.918	1023.72	1123.53	99.8067	saddlebrown	#8B4513	PGSC0003DMG400010663	(1 of 1) PTHR10110:SF117 - SODIUM/HYDROGEN EXCHANGER 1-RELATED	PGSC0003DMG400010663	UNMATCHED	UNMATCHED	UNMATCHED
PGSC0003DMG400010725	kMEfloralwhite	0.950589		Non-Hub	9.67149	986.513	1982.7	996.184	turquoise	#40E0D0	PGSC0003DMG400010725	(1 of 2) PTHR47288:SF1 - WUSCHEL-RELATED HOMEOBOX 9	PGSC0003DMG400010725	PGSC0003DMT400027850	HB-WOX transcription factor	TF
PGSC0003DMG400010879	kMEfloralwhite	0.950589		Non-Hub	9.67149	986.513	1982.7	996.184	turquoise	#40E0D0	PGSC0003DMG400010879	(1 of 22) PF03081//PF20669 - Exo70 exocyst complex subunit C-terminal (Exo70_C) // Exocyst complex component Exo70 N-terminal (Exo70_N)	PGSC0003DMG400010879	UNMATCHED	UNMATCHED	UNMATCHED
PGSC0003DMG400010892	kMEdarkolivegreen1	-0.888074		Non-Hub	-1032.32	1106.59	1180.85	74.2644	plum	#DDA0DD	PGSC0003DMG400010892	(1 of 1) PTHR28637:SF1 - DNA REPLICATION FACTOR CDT1	PGSC0003DMG400010892	UNMATCHED	UNMATCHED	UNMATCHED
PGSC0003DMG400010899	kMEfloralwhite	0.953943		Non-Hub	-188.322	1121.82	2055.33	933.503	turquoise	#40E0D0	PGSC0003DMG400010899	(1 of 1) PTHR11566:SF151 - PHRAGMOPLASTIN DRP1E	PGSC0003DMG400010899	UNMATCHED	UNMATCHED	UNMATCHED
PGSC0003DMG400010933	kMEfloralwhite	0.950589		Non-Hub	9.67149	986.513	1982.7	996.184	turquoise	#40E0D0	PGSC0003DMG400010933	(1 of 3) PTHR35357:SF15 - PLANT INVERTASE_PECTIN METHYLESTERASE INHIBITOR SUPERFAMILY PROTEIN	PGSC0003DMG400010933	UNMATCHED	UNMATCHED	UNMATCHED
PGSC0003DMG400011007	kMEfloralwhite	0.950589		Non-Hub	9.67149	986.513	1982.7	996.184	turquoise	#40E0D0	PGSC0003DMG400011007	(1 of 1) PTHR22937:SF217 - RING-TYPE E3 UBIQUITIN TRANSFERASE	PGSC0003DMG400011007	UNMATCHED	UNMATCHED	UNMATCHED
PGSC0003DMG400011015	kMEfloralwhite	0.936739		Non-Hub	-249.138	1091.54	1933.95	842.405	turquoise	#40E0D0	PGSC0003DMG400011015	(1 of 1) PTHR45863:SF7 - SERINE_THREONINE-PROTEIN KINASE BSK5	PGSC0003DMG400011015	PGSC0003DMT400028622	RLK-Pelle_RLCK-XII-1 (receptor-like kinase/Pelle, Receptor Like Cytoplasmic Kinase-XII-1)	PK RLK-Pelle_RLCK-XII-1
PGSC0003DMG400011018	kMEcoral3	-0.851536		Non-Hub	-1144.73	1202.93	1261.14	58.2057	orangered3	#CD3700	PGSC0003DMG400011018	(1 of 1) PTHR31659:SF40 - PROTEIN: UPF0503-LIKE PROTEIN, PUTATIVE (DUF740)-RELATED	PGSC0003DMG400011018	UNMATCHED	UNMATCHED	UNMATCHED
PGSC0003DMG400011037	kMEfloralwhite	0.950589		Non-Hub	9.67149	986.513	1982.7	996.184	turquoise	#40E0D0	PGSC0003DMG400011037	(1 of 1) PTHR31953:SF102 - BETA-FRUCTOFURANOSIDASE, INSOLUBLE ISOENZYME CWINV2	PGSC0003DMG400011037	UNMATCHED	UNMATCHED	UNMATCHED
PGSC0003DMG400011071	kMEcoral3	-0.876956		Non-Hub	-1178.85	1269.87	1360.88	91.015	lightgreen	#90EE90	PGSC0003DMG400011071	(1 of 1) PTHR27007:SF440 - L-TYPE LECTIN-DOMAIN CONTAINING RECEPTOR KINASE S.4	PGSC0003DMG400011071	PGSC0003DMT400028763	RLK-Pelle_L-LEC (receptor-like kinase/Pelle, L-type lectin)	PK RLK-Pelle_L-LEC
PGSC0003DMG400011178	kMEdarkolivegreen1	-0.899575		Non-Hub	-1051.41	1118.14	1184.87	66.7285	plum	#DDA0DD	PGSC0003DMG400011178	(1 of 1) PTHR46626:SF1 - RETICULON-LIKE PROTEIN B21	PGSC0003DMG400011178	UNMATCHED	UNMATCHED	UNMATCHED
PGSC0003DMG400011229	kMEfloralwhite	0.909819		Non-Hub	-49.2277	939.773	1830.32	890.545	turquoise	#40E0D0	PGSC0003DMG400011229	not found	PGSC0003DMG400011229	UNMATCHED	UNMATCHED	UNMATCHED
PGSC0003DMG400011251	kMEfloralwhite	0.950589		Non-Hub	9.67149	986.513	1982.7	996.184	turquoise	#40E0D0	PGSC0003DMG400011251	(1 of 2) PTHR32444:SF248 - RECEPTOR-LIKE SERINE_THREONINE-PROTEIN KINASE	PGSC0003DMG400011251	PGSC0003DMT400029260	RLK-Pelle_DLSV (receptor-like kinase/Pelle, DUF26,SD-1, LRR-VIII and VWA, a moss-specific new RLK subfamily)	PK RLK-Pelle_DLSV
PGSC0003DMG400011325	kMEfloralwhite	0.950589		Non-Hub	9.67149	986.513	1982.7	996.184	turquoise	#40E0D0	PGSC0003DMG400011325	(1 of 1) K11818 - cytochrome P450, family 83, subfamily B, polypeptide 1 (CYP83B1)	PGSC0003DMG400011325	UNMATCHED	UNMATCHED	UNMATCHED
PGSC0003DMG400011374	kMEfloralwhite	0.935672		Non-Hub	-277.824	1157.67	2037.51	879.842	turquoise	#40E0D0	PGSC0003DMG400011374	(1 of 1) PTHR24223:SF362 - CYSTIC FIBROSIS TRANSMEMBRANE CONDUCTANCE REGULATOR HOMOLOG	PGSC0003DMG400011374	UNMATCHED	UNMATCHED	UNMATCHED
PGSC0003DMG400011418	kMEfloralwhite	0.950589		Non-Hub	9.67149	986.513	1982.7	996.184	turquoise	#40E0D0	PGSC0003DMG400011418	(1 of 2) PTHR31238:SF119 - GERMIN-LIKE PROTEIN SUBFAMILY 1 MEMBER 6-RELATED	PGSC0003DMG400011418	UNMATCHED	UNMATCHED	UNMATCHED
PGSC0003DMG400011471	kMEfloralwhite	0.950589		Non-Hub	9.67149	986.513	1982.7	996.184	turquoise	#40E0D0	PGSC0003DMG400011471	(1 of 1) PTHR34536:SF4 - BTZ DOMAIN-CONTAINING PROTEIN	PGSC0003DMG400011471	UNMATCHED	UNMATCHED	UNMATCHED
PGSC0003DMG400011479	kMEfloralwhite	0.93497		Non-Hub	-129.403	1074.42	2019.43	945.013	turquoise	#40E0D0	PGSC0003DMG400011479	(1 of 1) PTHR11183:SF199 - INOSITOL PHOSPHORYLCERAMIDE GLUCURONOSYLTRANSFERASE 1	PGSC0003DMG400011479	UNMATCHED	UNMATCHED	UNMATCHED
PGSC0003DMG400011483	kMEdarkolivegreen1	-0.89317		Non-Hub	-1007.32	1065.73	1124.14	58.4067	plum	#DDA0DD	PGSC0003DMG400011483	(1 of 1) PTHR34536:SF4 - BTZ DOMAIN-CONTAINING PROTEIN	PGSC0003DMG400011483	UNMATCHED	UNMATCHED	UNMATCHED
PGSC0003DMG400011633	kMEfloralwhite	0.973183		Non-Hub	-452.298	1280.17	2108.04	827.87	turquoise	#40E0D0	PGSC0003DMG400011633	(1 of 1) K13424 - WRKY transcription factor 33 (WRKY33)	PGSC0003DMG400011633	PGSC0003DMT400030388	WRKY transcription factor	TF
PGSC0003DMG400011711	kMEfloralwhite	0.922752		Non-Hub	58.8993	878.497	1815.89	937.396	turquoise	#40E0D0	PGSC0003DMG400011711	(1 of 2) PTHR31373:SF17 - OS06G0652100 PROTEIN	PGSC0003DMG400011711	UNMATCHED	UNMATCHED	UNMATCHED
PGSC0003DMG400011772	kMEcoral3	-0.867288		Non-Hub	-1237.17	1316.24	1395.32	79.076	plum	#DDA0DD	PGSC0003DMG400011772	(1 of 1) PTHR10309:SF9 - MANNOSE-6-PHOSPHATE ISOMERASE 1	PGSC0003DMG400011772	UNMATCHED	UNMATCHED	UNMATCHED
PGSC0003DMG400011877	kMEfloralwhite	0.950589		Non-Hub	9.67149	986.513	1982.7	996.184	turquoise	#40E0D0	PGSC0003DMG400011877	(1 of 2) PTHR27005:SF369 - PROTEIN KINASE SUPERFAMILY PROTEIN-RELATED	PGSC0003DMG400011877	PGSC0003DMT400030996	RLK-Pelle_RLCK-XII-2 (receptor-like kinase/Pelle, Receptor Like Cytoplasmic Kinase-XII-2)	PK RLK-Pelle_RLCK-XII-2
PGSC0003DMG400011955	kMEfloralwhite	0.950589		Non-Hub	9.67149	986.513	1982.7	996.184	turquoise	#40E0D0	PGSC0003DMG400011955	(1 of 1) PTHR33076:SF102 - NON-SPECIFIC LIPID-TRANSFER PROTEIN 1	PGSC0003DMG400011955	UNMATCHED	UNMATCHED	UNMATCHED
PGSC0003DMG400012064	kMEfloralwhite	0.950589		Non-Hub	9.67149	986.513	1982.7	996.184	turquoise	#40E0D0	PGSC0003DMG400012064	(1 of 1) PTHR45650:SF22 - OS05G0419800 PROTEIN	PGSC0003DMG400012064	UNMATCHED	UNMATCHED	UNMATCHED
PGSC0003DMG400012104	kMEfloralwhite	0.950589		Non-Hub	9.67149	986.513	1982.7	996.184	turquoise	#40E0D0	PGSC0003DMG400012104	(1 of 1) PTHR31790:SF615 - F-BOX PROTEIN CPR1	PGSC0003DMG400012104	UNMATCHED	UNMATCHED	UNMATCHED
PGSC0003DMG400012157	kMEfloralwhite	0.950589		Non-Hub	9.67149	986.513	1982.7	996.184	turquoise	#40E0D0	PGSC0003DMG400012157	(1 of 1) PTHR48010:SF59 - OS07G0681100 PROTEIN	PGSC0003DMG400012157	PGSC0003DMT400031689	RLK-Pelle_LRR-III (receptor-like kinase/Pelle, leucine-rich repeat-III)	PK RLK-Pelle_LRR-III
PGSC0003DMG400012160	kMEcoral3	-0.926838		Non-Hub	-63.6863	890.68	1717.67	826.994	turquoise	#40E0D0	PGSC0003DMG400012160	(1 of 1) PTHR32096:SF94 - WRKY TRANSCRIPTION FACTOR 53-RELATED	PGSC0003DMG400012160	PGSC0003DMT400031695	WRKY transcription factor	TF
PGSC0003DMG400012427	kMEfloralwhite	0.950589		Non-Hub	9.67149	986.513	1982.7	996.184	turquoise	#40E0D0	PGSC0003DMG400012427	(1 of 1) PTHR12161:SF44//PTHR47665:SF1 - IST1P // HISTONE DEACETYLASE-LIKE PROTEIN	PGSC0003DMG400012427	UNMATCHED	UNMATCHED	UNMATCHED
PGSC0003DMG400012443	kMEfloralwhite	0.959067		Non-Hub	-174.605	1018.42	1862.24	843.817	turquoise	#40E0D0	PGSC0003DMG400012443	(1 of 1) PTHR48005:SF62 - OS02G0116700 PROTEIN	PGSC0003DMG400012443	PGSC0003DMT400032398	RLK-Pelle_LRR-Xb-1 (receptor-like kinase/Pelle, leucine-rich repeat-Xb-1)	PK RLK-Pelle_LRR-Xb-1
PGSC0003DMG400012508	kMEfloralwhite	0.950589		Non-Hub	9.67149	986.513	1982.7	996.184	turquoise	#40E0D0	PGSC0003DMG400012508	(1 of 1) PTHR31080:SF87 - PLANT INVERTASE_PECTIN METHYLESTERASE INHIBITOR SUPERFAMILY PROTEIN	PGSC0003DMG400012508	UNMATCHED	UNMATCHED	UNMATCHED
PGSC0003DMG400012581	kMEcoral3	-0.836356		Non-Hub	-966.128	1045.24	1124.35	79.113	darkslateblue	#483D8B	PGSC0003DMG400012581	(1 of 3) PTHR47992:SF36 - PPM-TYPE PHOSPHATASE DOMAIN-CONTAINING PROTEIN	PGSC0003DMG400012581	UNMATCHED	UNMATCHED	UNMATCHED
PGSC0003DMG400012584	kMEcoral3	-0.976546		Non-Hub	-204.791	1111.94	2019.1	907.154	turquoise	#40E0D0	PGSC0003DMG400012584	(1 of 1) PTHR24209:SF29 - PROTEIN DA1	PGSC0003DMG400012584	UNMATCHED	UNMATCHED	UNMATCHED
PGSC0003DMG400012594	kMEfloralwhite	0.950862		Non-Hub	-215.811	1148.94	2082.07	933.13	turquoise	#40E0D0	PGSC0003DMG400012594	(1 of 1) K13416 - brassinosteroid insensitive 1-associated receptor kinase 1 (BAK1)	PGSC0003DMG400012594	PGSC0003DMT400032797	RLK-Pelle_LRR-II (receptor-like kinase/Pelle, leucine-rich repeat-II)	PK RLK-Pelle_LRR-II
PGSC0003DMG400012948	kMEfloralwhite	0.950589		Non-Hub	9.67149	986.513	1982.7	996.184	turquoise	#40E0D0	PGSC0003DMG400012948	not found	PGSC0003DMG400012948	UNMATCHED	UNMATCHED	UNMATCHED
PGSC0003DMG400013078	kMEfloralwhite	0.950589		Non-Hub	9.67149	986.513	1982.7	996.184	turquoise	#40E0D0	PGSC0003DMG400013078	(1 of 1) K16818 - phospholipase A1 (DAD1)	PGSC0003DMG400013078	UNMATCHED	UNMATCHED	UNMATCHED
PGSC0003DMG400013109	kMEfloralwhite	0.958833		Non-Hub	-149.88	1069.22	1988.55	919.337	turquoise	#40E0D0	PGSC0003DMG400013109	(1 of 1) PTHR11040:SF35 - ZINC TRANSPORTER 3-RELATED	PGSC0003DMG400013109	UNMATCHED	UNMATCHED	UNMATCHED
PGSC0003DMG400013115	kMEfloralwhite	0.950589		Non-Hub	9.67149	986.513	1982.7	996.184	turquoise	#40E0D0	PGSC0003DMG400013115	(1 of 6) PTHR32278:SF57 - F-BOX PROTEIN PP2-B12-RELATED	PGSC0003DMG400013115	UNMATCHED	UNMATCHED	UNMATCHED
PGSC0003DMG400013292	kMEfloralwhite	0.969283		Non-Hub	-341.304	1157.42	1973.53	816.115	turquoise	#40E0D0	PGSC0003DMG400013292	(1 of 2) PTHR31044:SF35 - CARBOHYDRATE-BINDING X8 DOMAIN SUPERFAMILY PROTEIN	PGSC0003DMG400013292	UNMATCHED	UNMATCHED	UNMATCHED
PGSC0003DMG400013383	kMEpaleturquoise4	-0.919671		Non-Hub	-116.038	933.054	1750.07	817.016	turquoise	#40E0D0	PGSC0003DMG400013383	(1 of 2) PTHR47974:SF9 - RECEPTOR-LIKE SERINE_THREONINE-PROTEIN KINASE	PGSC0003DMG400013383	PGSC0003DMT400034818	RLK-Pelle_SD-2b (receptor-like kinase/Pelle, S Domain 2b)	PK RLK-Pelle_SD-2b
PGSC0003DMG400013398	kMEfloralwhite	0.910852		Non-Hub	32.3773	816.971	1666.32	849.349	turquoise	#40E0D0	PGSC0003DMG400013398	(1 of 20) 2.4.1.12 - cellulose synthase (UDP-forming). / UDP-glucose-cellulose glucosyltransferase.	PGSC0003DMG400013398	UNMATCHED	UNMATCHED	UNMATCHED
PGSC0003DMG400013452	kMEfloralwhite	0.950589		Non-Hub	9.67149	986.513	1982.7	996.184	turquoise	#40E0D0	PGSC0003DMG400013452	(1 of 1) PTHR31189:SF38 - 12S SEED STORAGE PROTEIN CRD	PGSC0003DMG400013452	UNMATCHED	UNMATCHED	UNMATCHED
PGSC0003DMG400013609	kMEfloralwhite	0.950589		Non-Hub	9.67149	986.513	1982.7	996.184	turquoise	#40E0D0	PGSC0003DMG400013609	(1 of 1) PTHR45878:SF1 - ZINC FINGER PROTEIN WIP2	PGSC0003DMG400013609	PGSC0003DMT400035408	C2H2 transcription factor	TF
PGSC0003DMG400013654	kMEfloralwhite	0.950589		Non-Hub	9.67149	986.513	1982.7	996.184	turquoise	#40E0D0	PGSC0003DMG400013654	(1 of 3) PTHR31517:SF70 - PEROXIDASE	PGSC0003DMG400013654	UNMATCHED	UNMATCHED	UNMATCHED
PGSC0003DMG400013748	kMEfloralwhite	0.950589		Non-Hub	9.67149	986.513	1982.7	996.184	turquoise	#40E0D0	PGSC0003DMG400013748	(1 of 1) PTHR19957:SF410 - SYNTAXIN-124	PGSC0003DMG400013748	UNMATCHED	UNMATCHED	UNMATCHED
PGSC0003DMG400013884	kMEindianred3	0.870206	0.798223	Non-Hub	-1272.23	1298.07	1323.9	25.8358	cornflowerblue	#6495ED	PGSC0003DMG400013884	(1 of 3) 2.7.11.1//3.1.4.46 - non-specific serine/threonine protein kinase. / threonine-specific protein kinase. // glycerophosphodiester phosphodiesterase. / glycerophosphoryl diester phosphodiesterase.	PGSC0003DMG400013884	PGSC0003DMT400036045	RLK-Pelle_LRK10L-2 (receptor-like kinase/Pelle, LRK10-like kinase type 2)	PK RLK-Pelle_LRK10L-2
PGSC0003DMG400013909	kMEfloralwhite	0.950589		Non-Hub	9.67149	986.513	1982.7	996.184	turquoise	#40E0D0	PGSC0003DMG400013909	(1 of 5) PTHR48047:SF45 - GLYCOSYLTRANSFERASE	PGSC0003DMG400013909	UNMATCHED	UNMATCHED	UNMATCHED
PGSC0003DMG400014240	kMEfloralwhite	0.91268		Non-Hub	70.069	817.799	1705.67	887.868	turquoise	#40E0D0	PGSC0003DMG400014240	(1 of 1) PTHR31190:SF520 - ETHYLENE-RESPONSIVE TRANSCRIPTION FACTOR ERF114	PGSC0003DMG400014240	PGSC0003DMT400036933	Â AP2/ERF-ERF transcription factor	TF
PGSC0003DMG400014307	kMEfloralwhite	0.950589		Non-Hub	9.67149	986.513	1982.7	996.184	turquoise	#40E0D0	PGSC0003DMG400014307	(1 of 3) PTHR31839:SF23 - DEHYDRATION-RESPONSIVE ELEMENT-BINDING PROTEIN 1A-RELATED	PGSC0003DMG400014307	UNMATCHED	UNMATCHED	UNMATCHED
PGSC0003DMG400014308	kMEfloralwhite	0.950589		Non-Hub	9.67149	986.513	1982.7	996.184	turquoise	#40E0D0	PGSC0003DMG400014308	(1 of 3) PTHR31839:SF23 - DEHYDRATION-RESPONSIVE ELEMENT-BINDING PROTEIN 1A-RELATED	PGSC0003DMG400014308	UNMATCHED	UNMATCHED	UNMATCHED
PGSC0003DMG400014309	kMEcoral3	-0.91573		Non-Hub	-18.5439	839.745	1660.95	821.202	turquoise	#40E0D0	PGSC0003DMG400014309	(1 of 3) PTHR31839:SF23 - DEHYDRATION-RESPONSIVE ELEMENT-BINDING PROTEIN 1A-RELATED	PGSC0003DMG400014309	PGSC0003DMT400037120	Â AP2/ERF-ERF transcription factor	TF
PGSC0003DMG400014395	kMEfloralwhite	0.950589		Non-Hub	9.67149	986.513	1982.7	996.184	turquoise	#40E0D0	PGSC0003DMG400014395	(1 of 1) PTHR47978:SF24 - PROTEIN TEM1	PGSC0003DMG400014395	UNMATCHED	UNMATCHED	UNMATCHED
PGSC0003DMG400014403	kMEdarkolivegreen1	-0.861004		Non-Hub	-1184.98	1261.03	1337.08	76.0498	plum	#DDA0DD	PGSC0003DMG400014403	(1 of 1) PTHR23213:SF269 - FORMIN-LIKE PROTEIN 5	PGSC0003DMG400014403	UNMATCHED	UNMATCHED	UNMATCHED
PGSC0003DMG400014414	kMEfloralwhite	0.950589		Non-Hub	9.67149	986.513	1982.7	996.184	turquoise	#40E0D0	PGSC0003DMG400014414	(1 of 1) PTHR11216:SF31 - AT21416P	PGSC0003DMG400014414	UNMATCHED	UNMATCHED	UNMATCHED
PGSC0003DMG400014571	kMEfloralwhite	0.950589		Non-Hub	9.67149	986.513	1982.7	996.184	turquoise	#40E0D0	PGSC0003DMG400014571	(1 of 5) PF04842 - Plant protein of unknown function (DUF639) (DUF639)	PGSC0003DMG400014571	UNMATCHED	UNMATCHED	UNMATCHED
PGSC0003DMG400014585	kMEfloralwhite	0.950589		Non-Hub	9.67149	986.513	1982.7	996.184	turquoise	#40E0D0	PGSC0003DMG400014585	(1 of 1) PTHR31631:SF18 - PROTEIN NETWORKED 2A	PGSC0003DMG400014585	UNMATCHED	UNMATCHED	UNMATCHED
PGSC0003DMG400014646	kMEfloralwhite	0.947133		Non-Hub	-130.51	957.343	1784.18	826.833	turquoise	#40E0D0	PGSC0003DMG400014646	(1 of 1) PTHR13683:SF227 - ASPARTYL PROTEASE FAMILY PROTEIN	PGSC0003DMG400014646	UNMATCHED	UNMATCHED	UNMATCHED
PGSC0003DMG400014709	kMEdarkolivegreen1	-0.832012		Non-Hub	-954.876	1023.19	1091.5	68.3112	darkslateblue	#483D8B	PGSC0003DMG400014709	(1 of 1) PTHR13140:SF836 - MYOSIN-6	PGSC0003DMG400014709	UNMATCHED	UNMATCHED	UNMATCHED
PGSC0003DMG400014717	kMEfloralwhite	0.96983		Non-Hub	-267.224	1080.68	1894.13	813.453	turquoise	#40E0D0	PGSC0003DMG400014717	(1 of 7) PTHR48061:SF2 - LEUCINE-RICH REPEAT-CONTAINING N-TERMINAL PLANT-TYPE DOMAIN-CONTAINING PROTEIN	PGSC0003DMG400014717	UNMATCHED	UNMATCHED	UNMATCHED
PGSC0003DMG400014732	kMEcoral3	-0.879369		Non-Hub	-1123.27	1194.73	1266.18	71.4531	darkslateblue	#483D8B	PGSC0003DMG400014732	(1 of 1) PTHR22849:SF132 - E3 UBIQUITIN-PROTEIN LIGASE PUB23	PGSC0003DMG400014732	UNMATCHED	UNMATCHED	UNMATCHED
PGSC0003DMG400014778	kMEfloralwhite	0.933958		Non-Hub	-197.836	1049.93	1902.02	852.091	turquoise	#40E0D0	PGSC0003DMG400014778	(1 of 2) PTHR10545:SF29 - PROTEIN D2023.4	PGSC0003DMG400014778	PGSC0003DMT400038293	GNAT transcriptional regulator	Regulator
PGSC0003DMG400014849	kMEfloralwhite	0.950589		Non-Hub	9.67149	986.513	1982.7	996.184	turquoise	#40E0D0	PGSC0003DMG400014849	(1 of 7) PF04654 - Protein of unknown function, DUF599 (DUF599)	PGSC0003DMG400014849	UNMATCHED	UNMATCHED	UNMATCHED
PGSC0003DMG400014878	kMEdarkolivegreen1	-0.903386		Non-Hub	-1068.9	1144.43	1219.97	75.5359	plum	#DDA0DD	PGSC0003DMG400014878	(1 of 1) PTHR31044:SF148 - EXPRESSED PROTEIN	PGSC0003DMG400014878	UNMATCHED	UNMATCHED	UNMATCHED
PGSC0003DMG400014959	kMEfloralwhite	0.950589		Non-Hub	9.67149	986.513	1982.7	996.184	turquoise	#40E0D0	PGSC0003DMG400014959	(1 of 1) PTHR31623:SF59 - HXXXD-TYPE ACYL-TRANSFERASE FAMILY PROTEIN	PGSC0003DMG400014959	UNMATCHED	UNMATCHED	UNMATCHED
PGSC0003DMG400014988	kMEcoral3	-0.966061		Non-Hub	-114.79	1029.36	1943.93	914.571	turquoise	#40E0D0	PGSC0003DMG400014988	(1 of 15) PF06749 - Protein of unknown function (DUF1218) (DUF1218)	PGSC0003DMG400014988	UNMATCHED	UNMATCHED	UNMATCHED
PGSC0003DMG400015031	kMEfloralwhite	0.950589		Non-Hub	9.67149	986.513	1982.7	996.184	turquoise	#40E0D0	PGSC0003DMG400015031	(1 of 17) PTHR33463:SF190 - NB-ARC DOMAIN-CONTAINING PROTEIN	PGSC0003DMG400015031	UNMATCHED	UNMATCHED	UNMATCHED
PGSC0003DMG400015036	kMEfloralwhite	0.950589		Non-Hub	9.67149	986.513	1982.7	996.184	turquoise	#40E0D0	PGSC0003DMG400015036	not found	PGSC0003DMG400015036	UNMATCHED	UNMATCHED	UNMATCHED
PGSC0003DMG400015079	kMEfloralwhite	0.950589		Non-Hub	9.67149	986.513	1982.7	996.184	turquoise	#40E0D0	PGSC0003DMG400015079	(1 of 1) PTHR43895:SF3 - CBL-INTERACTING SERINE_THREONINE-PROTEIN KINASE 20	PGSC0003DMG400015079	PGSC0003DMT400038995	CAMK_CAMKL-CHK1 (CAMK-Like, Checkpoint Kinase 1)	PK CAMK_CAMKL-CHK1
PGSC0003DMG400015109	kMEdarkolivegreen1	-0.839357		Non-Hub	-1129.49	1210.24	1291	80.7554	plum	#DDA0DD	PGSC0003DMG400015109	(1 of 1) PTHR23213:SF269 - FORMIN-LIKE PROTEIN 5	PGSC0003DMG400015109	UNMATCHED	UNMATCHED	UNMATCHED
PGSC0003DMG400015121	kMEblue	-0.826729		Non-Hub	-975.312	1020.76	1066.2	45.4464	mediumpurple4	#5D478B	PGSC0003DMG400015121	(1 of 1) K13428 - LRR receptor-like serine/threonine-protein kinase EFR (EFR)	PGSC0003DMG400015121	UNMATCHED	UNMATCHED	UNMATCHED
PGSC0003DMG400015157	kMEfloralwhite	0.950314		Non-Hub	-231.175	1048.23	1865.28	817.054	turquoise	#40E0D0	PGSC0003DMG400015157	(1 of 2) PTHR48055:SF22 - PROTEIN KINASE DOMAIN-CONTAINING PROTEIN	PGSC0003DMG400015157	PGSC0003DMT400039198	RLK-Pelle_LRR-XI-2 (receptor-like kinase/Pelle, leucine-rich repeat-XI-2)	PK RLK-Pelle_LRR-XI-2
PGSC0003DMG400015217	kMEfloralwhite	0.950589		Non-Hub	9.67149	986.513	1982.7	996.184	turquoise	#40E0D0	PGSC0003DMG400015217	(1 of 16) PTHR31672:SF9 - F-BOX DOMAIN-CONTAINING PROTEIN	PGSC0003DMG400015217	UNMATCHED	UNMATCHED	UNMATCHED
PGSC0003DMG400015272	kMEfloralwhite	0.950589		Non-Hub	9.67149	986.513	1982.7	996.184	turquoise	#40E0D0	PGSC0003DMG400015272	(1 of 1) PTHR47430:SF4 - GB|AAC33480.1	PGSC0003DMG400015272	UNMATCHED	UNMATCHED	UNMATCHED
PGSC0003DMG400015290	kMEfloralwhite	0.916402		Non-Hub	-6.57633	906.979	1807.38	900.402	turquoise	#40E0D0	PGSC0003DMG400015290	(1 of 1) PTHR33832:SF15 - SERINE-TYPE ENDOPEPTIDASE INHIBITOR	PGSC0003DMG400015290	UNMATCHED	UNMATCHED	UNMATCHED
PGSC0003DMG400015459	kMEfloralwhite	0.950589		Non-Hub	9.67149	986.513	1982.7	996.184	turquoise	#40E0D0	PGSC0003DMG400015459	(1 of 1) PTHR43952:SF75 - PROTEIN RADIALIS-LIKE 5	PGSC0003DMG400015459	PGSC0003DMT400039969	MYB-related transcription factor	TF
PGSC0003DMG400015552	kMEfloralwhite	0.950589		Non-Hub	9.67149	986.513	1982.7	996.184	turquoise	#40E0D0	PGSC0003DMG400015552	(1 of 1) PTHR31561:SF107 - 3-KETOACYL-COA SYNTHASE 3	PGSC0003DMG400015552	UNMATCHED	UNMATCHED	UNMATCHED
PGSC0003DMG400015558	kMEfloralwhite	0.898417		Non-Hub	-81.3667	908.523	1735.68	827.156	turquoise	#40E0D0	PGSC0003DMG400015558	(1 of 1) PTHR26374:SF444 - C2H2-TYPE DOMAIN-CONTAINING PROTEIN	PGSC0003DMG400015558	PGSC0003DMT400040207	C2H2 transcription factor	TF
PGSC0003DMG400015602	kMEfloralwhite	0.904778		Non-Hub	-225.099	1044.63	1864.16	819.528	turquoise	#40E0D0	PGSC0003DMG400015602	(1 of 15) PF02704 - Gibberellin regulated protein (GASA)	PGSC0003DMG400015602	UNMATCHED	UNMATCHED	UNMATCHED
PGSC0003DMG400015640	kMEfloralwhite	0.950589		Non-Hub	9.67149	986.513	1982.7	996.184	turquoise	#40E0D0	PGSC0003DMG400015640	not found	PGSC0003DMG400015640	UNMATCHED	UNMATCHED	UNMATCHED
PGSC0003DMG400015693	kMEfloralwhite	0.894641		Non-Hub	-1341.64	1411.56	1481.48	69.9195	plum	#DDA0DD	PGSC0003DMG400015693	(1 of 1) PTHR11017:SF533 - ADP-RIBOSYL CYCLASE_CYCLIC ADP-RIBOSE HYDROLASE	PGSC0003DMG400015693	UNMATCHED	UNMATCHED	UNMATCHED
PGSC0003DMG400015709	kMEfloralwhite	0.957474		Non-Hub	-225.253	1055.01	1884.76	829.754	turquoise	#40E0D0	PGSC0003DMG400015709	(1 of 1) 2.4.1.337 - 1,2-diacylglycerol 3-alpha-glucosyltransferase. / uridine diphosphoglucose-diacylglycerol glucosyltransferase.	PGSC0003DMG400015709	UNMATCHED	UNMATCHED	UNMATCHED
PGSC0003DMG400015762	kMEfloralwhite	0.950589		Non-Hub	9.67149	986.513	1982.7	996.184	turquoise	#40E0D0	PGSC0003DMG400015762	(1 of 1) PTHR31645:SF22 - METAL-NICOTIANAMINE TRANSPORTER YSL7-RELATED	PGSC0003DMG400015762	UNMATCHED	UNMATCHED	UNMATCHED
PGSC0003DMG400015764	kMEfloralwhite	0.950589		Non-Hub	9.67149	986.513	1982.7	996.184	turquoise	#40E0D0	PGSC0003DMG400015764	(1 of 1) PTHR24064:SF328 - ORGANIC CATION_CARNITINE TRANSPORTER 3	PGSC0003DMG400015764	UNMATCHED	UNMATCHED	UNMATCHED
PGSC0003DMG400015813	kMEfloralwhite	0.950589		Non-Hub	9.67149	986.513	1982.7	996.184	turquoise	#40E0D0	PGSC0003DMG400015813	not found	PGSC0003DMG400015813	UNMATCHED	UNMATCHED	UNMATCHED
PGSC0003DMG400015835	kMEfloralwhite	0.984238		Non-Hub	-378.308	1241.07	2103.84	862.767	turquoise	#40E0D0	PGSC0003DMG400015835	(1 of 8) PTHR47974:SF24 - RECEPTOR-LIKE SERINE_THREONINE-PROTEIN KINASE	PGSC0003DMG400015835	PGSC0003DMT400040938	RLK-Pelle_LRK10L-2 (receptor-like kinase/Pelle, LRK10-like kinase type 2)	PK RLK-Pelle_LRK10L-2
PGSC0003DMG400015839	kMEfloralwhite	0.950589		Non-Hub	9.67149	986.513	1982.7	996.184	turquoise	#40E0D0	PGSC0003DMG400015839	(1 of 1) PTHR46008:SF26//PTHR46008:SF4 - PROTEIN KINASE DOMAIN-CONTAINING PROTEIN // LEAF RUST 10 DISEASE-RESISTANCE LOCUS RECEPTOR-LIKE PROTEIN KINASE-LIKE 1.2	PGSC0003DMG400015839	UNMATCHED	UNMATCHED	UNMATCHED
PGSC0003DMG400015889	kMEfloralwhite	0.89655		Non-Hub	-105.998	959.411	1812.83	853.414	turquoise	#40E0D0	PGSC0003DMG400015889	(1 of 1) PTHR31241:SF37 - DEHYDRATION-RESPONSIVE ELEMENT-BINDING PROTEIN 2A	PGSC0003DMG400015889	PGSC0003DMT400041064	Â AP2/ERF-ERF transcription factor	TF
PGSC0003DMG400016009	kMEfloralwhite	0.910975		Non-Hub	9.39718	929.103	1867.6	938.5	turquoise	#40E0D0	PGSC0003DMG400016009	(1 of 1) PTHR11570:SF39 - S-ADENOSYLMETHIONINE DECARBOXYLASE PROENZYME 3	PGSC0003DMG400016009	UNMATCHED	UNMATCHED	UNMATCHED
PGSC0003DMG400016124	kMEfloralwhite	0.950589		Non-Hub	9.67149	986.513	1982.7	996.184	turquoise	#40E0D0	PGSC0003DMG400016124	(1 of 1) PTHR48049:SF60 - UDP-GLYCOSYLTRANSFERASE 91A1	PGSC0003DMG400016124	UNMATCHED	UNMATCHED	UNMATCHED
PGSC0003DMG400016140	kMEfloralwhite	0.937362		Non-Hub	38.2344	942.392	1923.02	980.627	turquoise	#40E0D0	PGSC0003DMG400016140	(1 of 1) PTHR45618:SF13 - MITOCHONDRIAL DICARBOXYLATE CARRIER	PGSC0003DMG400016140	UNMATCHED	UNMATCHED	UNMATCHED
PGSC0003DMG400016144	kMEfloralwhite	0.950589		Non-Hub	9.67149	986.513	1982.7	996.184	turquoise	#40E0D0	PGSC0003DMG400016144	(1 of 1) PTHR31276:SF17 - PROTEIN MIZU-KUSSEI 1	PGSC0003DMG400016144	UNMATCHED	UNMATCHED	UNMATCHED
PGSC0003DMG400016166	kMEcoral3	-0.858297		Non-Hub	-1145.84	1176.21	1206.57	30.3645	tan2	#EE9A49	PGSC0003DMG400016166	(1 of 1) PTHR12608:SF9 - GDT1-LIKE PROTEIN 3	PGSC0003DMG400016166	UNMATCHED	UNMATCHED	UNMATCHED
PGSC0003DMG400016217	kMEcoral3	-0.909937		Non-Hub	-1354.21	1389.72	1425.24	35.5132	powderblue	#B0E0E6	PGSC0003DMG400016217	(1 of 1) PTHR45676:SF177 - RING-TYPE E3 UBIQUITIN TRANSFERASE	PGSC0003DMG400016217	UNMATCHED	UNMATCHED	UNMATCHED
PGSC0003DMG400016257	kMEfloralwhite	0.939777		Non-Hub	-327.476	1163.64	1999.81	836.168	turquoise	#40E0D0	PGSC0003DMG400016257	not found	PGSC0003DMG400016257	UNMATCHED	UNMATCHED	UNMATCHED
PGSC0003DMG400016295	kMEcoral3	-0.941925		Non-Hub	-81.5417	916.467	1751.39	834.925	turquoise	#40E0D0	PGSC0003DMG400016295	(1 of 1) PTHR11266:SF17 - PROTEIN MPV17	PGSC0003DMG400016295	UNMATCHED	UNMATCHED	UNMATCHED
PGSC0003DMG400016347	kMEfloralwhite	0.950589		Non-Hub	9.67149	986.513	1982.7	996.184	turquoise	#40E0D0	PGSC0003DMG400016347	not found	PGSC0003DMG400016347	UNMATCHED	UNMATCHED	UNMATCHED
PGSC0003DMG400016371	kMEfloralwhite	0.950589		Non-Hub	9.67149	986.513	1982.7	996.184	turquoise	#40E0D0	PGSC0003DMG400016371	(1 of 1) PTHR31235:SF234 - PEROXIDASE 56	PGSC0003DMG400016371	UNMATCHED	UNMATCHED	UNMATCHED
PGSC0003DMG400016441	kMEfloralwhite	0.947247		Non-Hub	-105.417	1016.31	1927.21	910.897	turquoise	#40E0D0	PGSC0003DMG400016441	(1 of 1) PTHR31429:SF106 - WRKY TRANSCRIPTION FACTOR 6	PGSC0003DMG400016441	PGSC0003DMT400042398	WRKY transcription factor	TF
PGSC0003DMG400016544	kMEfloralwhite	0.950589		Non-Hub	9.67149	986.513	1982.7	996.184	turquoise	#40E0D0	PGSC0003DMG400016544	(1 of 2) PTHR47990:SF62 - IRON_ASCORBATE OXIDOREDUCTASE DDB_G0283291-RELATED	PGSC0003DMG400016544	UNMATCHED	UNMATCHED	UNMATCHED
PGSC0003DMG400016679	kMEfloralwhite	0.982861		Non-Hub	-353.349	1226.97	2100.59	873.623	turquoise	#40E0D0	PGSC0003DMG400016679	(1 of 1) PTHR23315:SF65 - ARM REPEAT SUPERFAMILY PROTEIN	PGSC0003DMG400016679	UNMATCHED	UNMATCHED	UNMATCHED
PGSC0003DMG400016769	kMEfloralwhite	0.950075		Non-Hub	-57.793	1020.84	1983.89	963.049	turquoise	#40E0D0	PGSC0003DMG400016769	(1 of 1) K13424 - WRKY transcription factor 33 (WRKY33)	PGSC0003DMG400016769	PGSC0003DMT400043203	WRKY transcription factor	TF
PGSC0003DMG400016788	kMEfloralwhite	0.931992		Non-Hub	-302.458	1159.9	2017.34	857.442	turquoise	#40E0D0	PGSC0003DMG400016788	not found	PGSC0003DMG400016788	UNMATCHED	UNMATCHED	UNMATCHED
PGSC0003DMG400016862	kMEfloralwhite	0.950589		Non-Hub	9.67149	986.513	1982.7	996.184	turquoise	#40E0D0	PGSC0003DMG400016862	(1 of 6) PTHR32278:SF57 - F-BOX PROTEIN PP2-B12-RELATED	PGSC0003DMG400016862	UNMATCHED	UNMATCHED	UNMATCHED
PGSC0003DMG400016872	kMEfloralwhite	0.950589		Non-Hub	9.67149	986.513	1982.7	996.184	turquoise	#40E0D0	PGSC0003DMG400016872	(1 of 1) PTHR48010:SF101 - LEUCINE-RICH REPEAT-CONTAINING N-TERMINAL PLANT-TYPE DOMAIN-CONTAINING PROTEIN	PGSC0003DMG400016872	PGSC0003DMT400043459	RLK-Pelle_LRR-XI-1 (receptor-like kinase/Pelle, leucine-rich repeat-XI-1)	PK RLK-Pelle_LRR-XI-1
PGSC0003DMG400016890	kMEfloralwhite	0.893434		Non-Hub	-125.83	970.068	1814.31	844.238	turquoise	#40E0D0	PGSC0003DMG400016890	(1 of 1) PTHR24209:SF29 - PROTEIN DA1	PGSC0003DMG400016890	PGSC0003DMT400043505	Others transcriptional regulator	Regulator
PGSC0003DMG400016909	kMEcoral3	-0.877724		Non-Hub	-1210.12	1283.94	1357.76	73.8215	plum	#DDA0DD	PGSC0003DMG400016909	(1 of 1) PTHR45657:SF16 - PHOSPHATIDYLINOSITOL_PHOSPHATIDYLCHOLINE TRANSFER PROTEIN SFH8	PGSC0003DMG400016909	UNMATCHED	UNMATCHED	UNMATCHED
PGSC0003DMG400016936	kMEfloralwhite	0.950589		Non-Hub	9.67149	986.513	1982.7	996.184	turquoise	#40E0D0	PGSC0003DMG400016936	not found	PGSC0003DMG400016936	UNMATCHED	UNMATCHED	UNMATCHED
PGSC0003DMG400017022	kMEfloralwhite	0.950589		Non-Hub	9.67149	986.513	1982.7	996.184	turquoise	#40E0D0	PGSC0003DMG400017022	(1 of 1) PTHR31920:SF37 - B3 DOMAIN-CONTAINING TRANSCRIPTION FACTOR VRN1	PGSC0003DMG400017022	PGSC0003DMT400043852	B3 transcription factor	TF
PGSC0003DMG400017039	kMEfloralwhite	0.950589		Non-Hub	9.67149	986.513	1982.7	996.184	turquoise	#40E0D0	PGSC0003DMG400017039	(1 of 1) PTHR43795:SF39 - 1-AMINOCYCLOPROPANE-1-CARBOXYLATE SYNTHASE 7	PGSC0003DMG400017039	UNMATCHED	UNMATCHED	UNMATCHED
PGSC0003DMG400017135	kMEfloralwhite	0.950589		Non-Hub	9.67149	986.513	1982.7	996.184	turquoise	#40E0D0	PGSC0003DMG400017135	(1 of 1) K12153 - phenylalanine N-monooxygenase (CYP79A2)	PGSC0003DMG400017135	UNMATCHED	UNMATCHED	UNMATCHED
PGSC0003DMG400017158	kMEfloralwhite	0.950589		Non-Hub	9.67149	986.513	1982.7	996.184	turquoise	#40E0D0	PGSC0003DMG400017158	(1 of 1) PTHR31280:SF1 - F19P19.6 PROTEIN	PGSC0003DMG400017158	UNMATCHED	UNMATCHED	UNMATCHED
PGSC0003DMG400017169	kMEfloralwhite	0.950589		Non-Hub	9.67149	986.513	1982.7	996.184	turquoise	#40E0D0	PGSC0003DMG400017169	(1 of 1) PTHR31189:SF81 - 12S SEED STORAGE PROTEIN CRB	PGSC0003DMG400017169	UNMATCHED	UNMATCHED	UNMATCHED
PGSC0003DMG400017229	kMEfloralwhite	0.950589		Non-Hub	9.67149	986.513	1982.7	996.184	turquoise	#40E0D0	PGSC0003DMG400017229	not found	PGSC0003DMG400017229	UNMATCHED	UNMATCHED	UNMATCHED
PGSC0003DMG400017277	kMEpaleturquoise4	-0.922494		Non-Hub	-5.77983	819.877	1633.97	814.097	turquoise	#40E0D0	PGSC0003DMG400017277	(1 of 2) PF00069//PF01453 - Protein kinase domain (Pkinase) // D-mannose binding lectin (B_lectin)	PGSC0003DMG400017277	PGSC0003DMT400044503	RLK-Pelle_SD-2b (receptor-like kinase/Pelle, S Domain 2b)	PK RLK-Pelle_SD-2b
PGSC0003DMG400017299	kMEfloralwhite	0.97815		Non-Hub	-363.179	1212.08	2060.97	848.898	turquoise	#40E0D0	PGSC0003DMG400017299	(1 of 1) PTHR31062:SF176 - XYLOGLUCAN ENDOTRANSGLUCOSYLASE_HYDROLASE PROTEIN 15	PGSC0003DMG400017299	UNMATCHED	UNMATCHED	UNMATCHED
PGSC0003DMG400017375	kMEfloralwhite	0.88483		Non-Hub	-1313.22	1388.83	1464.44	75.6061	plum	#DDA0DD	PGSC0003DMG400017375	not found	PGSC0003DMG400017375	UNMATCHED	UNMATCHED	UNMATCHED
PGSC0003DMG400017378	kMEfloralwhite	0.950589		Non-Hub	9.67149	986.513	1982.7	996.184	turquoise	#40E0D0	PGSC0003DMG400017378	not found	PGSC0003DMG400017378	UNMATCHED	UNMATCHED	UNMATCHED
PGSC0003DMG400017440	kMEcoral3	-0.904387		Non-Hub	-313.54	916.812	1520.08	603.272	turquoise	#40E0D0	PGSC0003DMG400017440	(1 of 1) PTHR31945:SF26 - TRANSCRIPTION FACTOR BHLH35	PGSC0003DMG400017440	PGSC0003DMT400044959	bHLH transcription factor	TF
PGSC0003DMG400017455	kMEfloralwhite	0.985931		Non-Hub	-269.623	1190.61	2111.59	920.984	turquoise	#40E0D0	PGSC0003DMG400017455	(1 of 1) PTHR10257:SF73 - SERINE_THREONINE PROTEIN PHOSPHATASE 2A 57 KDA REGULATORY SUBUNIT B' THETA ISOFORM	PGSC0003DMG400017455	UNMATCHED	UNMATCHED	UNMATCHED
PGSC0003DMG400017534	kMEfloralwhite	0.950589		Non-Hub	9.67149	986.513	1982.7	996.184	turquoise	#40E0D0	PGSC0003DMG400017534	(1 of 1) PTHR31100:SF62 - AT-HOOK MOTIF NUCLEAR-LOCALIZED PROTEIN 23	PGSC0003DMG400017534	UNMATCHED	UNMATCHED	UNMATCHED
PGSC0003DMG400017587	kMEcoral3	-0.833197		Non-Hub	-1169.4	1217.97	1266.54	48.5698	mediumpurple4	#5D478B	PGSC0003DMG400017587	(1 of 3) PTHR33091:SF103 - SERINE PROTEASE INHIBITOR, POTATO INHIBITOR I-TYPE FAMILY PROTEIN-RELATED	PGSC0003DMG400017587	UNMATCHED	UNMATCHED	UNMATCHED
PGSC0003DMG400017676	kMEfloralwhite	0.950589		Non-Hub	9.67149	986.513	1982.7	996.184	turquoise	#40E0D0	PGSC0003DMG400017676	not found	PGSC0003DMG400017676	UNMATCHED	UNMATCHED	UNMATCHED
PGSC0003DMG400017741	kMEpaleturquoise4	-0.886521		Non-Hub	66.901	780.694	1628.29	847.595	turquoise	#40E0D0	PGSC0003DMG400017741	(1 of 1) PTHR31645:SF22 - METAL-NICOTIANAMINE TRANSPORTER YSL7-RELATED	PGSC0003DMG400017741	UNMATCHED	UNMATCHED	UNMATCHED
PGSC0003DMG400017758	kMEfloralwhite	0.952472		Non-Hub	-325.997	1191.4	2056.8	865.403	turquoise	#40E0D0	PGSC0003DMG400017758	not found	PGSC0003DMG400017758	UNMATCHED	UNMATCHED	UNMATCHED
PGSC0003DMG400017775	kMEfloralwhite	0.950589		Non-Hub	9.67149	986.513	1982.7	996.184	turquoise	#40E0D0	PGSC0003DMG400017775	(1 of 1) PTHR24326:SF527 - HOMEOBOX-LEUCINE ZIPPER PROTEIN ATHB-40	PGSC0003DMG400017775	PGSC0003DMT400045832	HB-other transcription factor	TF
PGSC0003DMG400017785	kMEfloralwhite	0.950589		Non-Hub	9.67149	986.513	1982.7	996.184	turquoise	#40E0D0	PGSC0003DMG400017785	(1 of 4) K00654 - serine palmitoyltransferase (SPT)	PGSC0003DMG400017785	UNMATCHED	UNMATCHED	UNMATCHED
PGSC0003DMG400017916	kMEfloralwhite	0.950589		Non-Hub	9.67149	986.513	1982.7	996.184	turquoise	#40E0D0	PGSC0003DMG400017916	not found	PGSC0003DMG400017916	UNMATCHED	UNMATCHED	UNMATCHED
PGSC0003DMG400017928	kMEfloralwhite	0.906979		Non-Hub	-190.056	1028.77	1867.48	838.714	turquoise	#40E0D0	PGSC0003DMG400017928	(1 of 1) PTHR47373:SF1 - CYSTEINE PROTEINASE INHIBITOR 2	PGSC0003DMG400017928	UNMATCHED	UNMATCHED	UNMATCHED
PGSC0003DMG400018025	kMEfloralwhite	0.950589		Non-Hub	9.67149	986.513	1982.7	996.184	turquoise	#40E0D0	PGSC0003DMG400018025	not found	PGSC0003DMG400018025	UNMATCHED	UNMATCHED	UNMATCHED
PGSC0003DMG400018054	kMEfloralwhite	0.950589		Non-Hub	9.67149	986.513	1982.7	996.184	turquoise	#40E0D0	PGSC0003DMG400018054	(1 of 1) PTHR31985:SF100 - ETHYLENE-RESPONSIVE TRANSCRIPTION FACTOR ERF022	PGSC0003DMG400018054	PGSC0003DMT400046516	Â AP2/ERF-ERF transcription factor	TF
PGSC0003DMG400018131	kMEfloralwhite	0.940288		Non-Hub	-159.233	1093.02	2026.81	933.789	turquoise	#40E0D0	PGSC0003DMG400018131	(1 of 5) PTHR47956:SF147 - CYTOCHROME P450 71A21-RELATED	PGSC0003DMG400018131	UNMATCHED	UNMATCHED	UNMATCHED
PGSC0003DMG400018163	kMEcoral3	-0.895721		Non-Hub	-76.7423	934.855	1792.97	858.112	turquoise	#40E0D0	PGSC0003DMG400018163	(1 of 1) PTHR48056:SF6 - LRR RECEPTOR-LIKE SERINE_THREONINE-PROTEIN KINASE ERECTA	PGSC0003DMG400018163	UNMATCHED	UNMATCHED	UNMATCHED
PGSC0003DMG400018196	kMEfloralwhite	0.921764		Non-Hub	-119.613	984.327	1849.04	864.714	turquoise	#40E0D0	PGSC0003DMG400018196	(1 of 5) PTHR47956:SF147 - CYTOCHROME P450 71A21-RELATED	PGSC0003DMG400018196	UNMATCHED	UNMATCHED	UNMATCHED
PGSC0003DMG400018291	kMEfloralwhite	0.906039		Non-Hub	10.5928	880.686	1771.97	891.279	turquoise	#40E0D0	PGSC0003DMG400018291	(1 of 2) PTHR47219:SF9 - GTPASE ACTIVATING PROTEIN AND CENTROSOME-ASSOCIATED, ISOFORM B	PGSC0003DMG400018291	UNMATCHED	UNMATCHED	UNMATCHED
PGSC0003DMG400018357	kMEfloralwhite	0.950589		Non-Hub	9.67149	986.513	1982.7	996.184	turquoise	#40E0D0	PGSC0003DMG400018357	(1 of 1) PTHR11999:SF70 - AROMATIC-L-AMINO-ACID DECARBOXYLASE	PGSC0003DMG400018357	UNMATCHED	UNMATCHED	UNMATCHED
PGSC0003DMG400018394	kMEfloralwhite	0.950589		Non-Hub	9.67149	986.513	1982.7	996.184	turquoise	#40E0D0	PGSC0003DMG400018394	not found	PGSC0003DMG400018394	UNMATCHED	UNMATCHED	UNMATCHED
PGSC0003DMG400018513	kMEpaleturquoise4	-0.923334		Non-Hub	-182.369	991.06	1799.75	808.691	turquoise	#40E0D0	PGSC0003DMG400018513	(1 of 1) PTHR45644:SF3 - FI08533P-RELATED	PGSC0003DMG400018513	UNMATCHED	UNMATCHED	UNMATCHED
PGSC0003DMG400018561	kMEfloralwhite	0.950589		Non-Hub	9.67149	986.513	1982.7	996.184	turquoise	#40E0D0	PGSC0003DMG400018561	(1 of 1) 2.7.11.25//2.7.12.2 - mitogen-activated protein kinase kinase kinase. / MLTK. // mitogen-activated protein kinase kinase. / MKK.	PGSC0003DMG400018561	UNMATCHED	UNMATCHED	UNMATCHED
PGSC0003DMG400018596	kMEfloralwhite	0.959825		Non-Hub	-243.226	1083.98	1924.73	840.752	turquoise	#40E0D0	PGSC0003DMG400018596	(1 of 1) PTHR32091:SF29 - EUKARYOTIC TRANSLATION INITIATION FACTOR 4B2	PGSC0003DMG400018596	UNMATCHED	UNMATCHED	UNMATCHED
PGSC0003DMG400018608	kMEfloralwhite	0.950589		Non-Hub	9.67149	986.513	1982.7	996.184	turquoise	#40E0D0	PGSC0003DMG400018608	not found	PGSC0003DMG400018608	UNMATCHED	UNMATCHED	UNMATCHED
PGSC0003DMG400018656	kMEcoral3	-0.973171		Non-Hub	-258.763	1089.27	1919.78	830.509	turquoise	#40E0D0	PGSC0003DMG400018656	(1 of 2) PTHR21450:SF41 - RNA POLYMERASE SUBUNIT BETA, PUTATIVE (DUF630 AND DUF632)-RELATED	PGSC0003DMG400018656	UNMATCHED	UNMATCHED	UNMATCHED
PGSC0003DMG400018716	kMEfloralwhite	0.950589		Non-Hub	9.67149	986.513	1982.7	996.184	turquoise	#40E0D0	PGSC0003DMG400018716	(1 of 2) 2.1.2.11 - 3-methyl-2-oxobutanoate hydroxymethyltransferase. / ketopantoate hydroxymethyltransferase.	PGSC0003DMG400018716	UNMATCHED	UNMATCHED	UNMATCHED
PGSC0003DMG400018991	kMEcoral3	-0.836684		Non-Hub	-1076.47	1141.07	1205.68	64.6089	orangered3	#CD3700	PGSC0003DMG400018991	(1 of 1) PTHR47972:SF2 - KINESIN MOTOR DOMAIN-CONTAINING PROTEIN	PGSC0003DMG400018991	UNMATCHED	UNMATCHED	UNMATCHED
PGSC0003DMG400019023	kMEfloralwhite	0.950589		Non-Hub	9.67149	986.513	1982.7	996.184	turquoise	#40E0D0	PGSC0003DMG400019023	(1 of 1) PTHR11255:SF98 - DIACYLGLYCEROL KINASE 5	PGSC0003DMG400019023	UNMATCHED	UNMATCHED	UNMATCHED
PGSC0003DMG400019212	kMEpaleturquoise4	-0.929148		Non-Hub	6.07611	762.522	1531.12	768.598	turquoise	#40E0D0	PGSC0003DMG400019212	(1 of 2) PTHR31636:SF271 - DELLA PROTEIN GAI-RELATED	PGSC0003DMG400019212	PGSC0003DMT400049447	GRAS transcription factor	TF
PGSC0003DMG400019398	kMEfloralwhite	0.954902		Non-Hub	-170.469	1039.07	1907.67	868.601	turquoise	#40E0D0	PGSC0003DMG400019398	(1 of 1) PTHR24067//PTHR24068:SF461 - UBIQUITIN-CONJUGATING ENZYME E2 // UBIQUITIN-CONJUGATING ENZYME E2 10	PGSC0003DMG400019398	UNMATCHED	UNMATCHED	UNMATCHED
PGSC0003DMG400019438	kMEfloralwhite	0.931051		Non-Hub	-126.367	902.371	1678.37	776.004	turquoise	#40E0D0	PGSC0003DMG400019438	(1 of 1) PTHR19317:SF84 - PRA1 FAMILY PROTEIN E	PGSC0003DMG400019438	UNMATCHED	UNMATCHED	UNMATCHED
PGSC0003DMG400019467	kMEpaleturquoise4	-0.946723		Non-Hub	95.0834	661.879	1418.84	756.963	turquoise	#40E0D0	PGSC0003DMG400019467	(1 of 2) PTHR10634:SF67 - ZINC FINGER A20 AND AN1 DOMAIN-CONTAINING STRESS-ASSOCIATED PROTEIN 4-RELATED	PGSC0003DMG400019467	UNMATCHED	UNMATCHED	UNMATCHED
PGSC0003DMG400019525	kMEfloralwhite	0.950589		Non-Hub	9.67149	986.513	1982.7	996.184	turquoise	#40E0D0	PGSC0003DMG400019525	(1 of 3) PTHR48019:SF12 - MADS-BOX DOMAIN-CONTAINING PROTEIN	PGSC0003DMG400019525	PGSC0003DMT400050265	MADS-M-type transcription factor	TF
PGSC0003DMG400019646	kMEcoral3	-0.912542		Non-Hub	-27.6859	818.455	1609.22	790.769	turquoise	#40E0D0	PGSC0003DMG400019646	(1 of 1) PTHR12277:SF158 - ALPHA_BETA-HYDROLASES SUPERFAMILY PROTEIN	PGSC0003DMG400019646	UNMATCHED	UNMATCHED	UNMATCHED
PGSC0003DMG400019889	kMEpaleturquoise4	-0.9138		Non-Hub	-131.42	961.679	1791.94	830.259	turquoise	#40E0D0	PGSC0003DMG400019889	(1 of 2) K06174 - ATP-binding cassette, sub-family E, member 1 (ABCE1)	PGSC0003DMG400019889	UNMATCHED	UNMATCHED	UNMATCHED
PGSC0003DMG400019895	kMEfloralwhite	0.950589		Non-Hub	9.67149	986.513	1982.7	996.184	turquoise	#40E0D0	PGSC0003DMG400019895	(1 of 1) PTHR31288:SF5 - GENOMIC DNA, CHROMOSOME 3, P1 CLONE: MXL8-RELATED	PGSC0003DMG400019895	UNMATCHED	UNMATCHED	UNMATCHED
PGSC0003DMG400019937	kMEfloralwhite	0.950589		Non-Hub	9.67149	986.513	1982.7	996.184	turquoise	#40E0D0	PGSC0003DMG400019937	(1 of 1) PTHR31236:SF2 - DEHYDRATION-RESPONSIVE PROTEIN RD22	PGSC0003DMG400019937	UNMATCHED	UNMATCHED	UNMATCHED
PGSC0003DMG400019956	kMEfloralwhite	0.957388		Non-Hub	-288.242	1198.67	2109.1	910.427	turquoise	#40E0D0	PGSC0003DMG400019956	(1 of 1) PTHR11260:SF791 - GLUTATHIONE S-TRANSFERASE U10	PGSC0003DMG400019956	UNMATCHED	UNMATCHED	UNMATCHED
PGSC0003DMG400019996	kMEfloralwhite	0.950589		Non-Hub	9.67149	986.513	1982.7	996.184	turquoise	#40E0D0	PGSC0003DMG400019996	(1 of 1) PTHR31790:SF230 - F-BOX DOMAIN-CONTAINING PROTEIN	PGSC0003DMG400019996	UNMATCHED	UNMATCHED	UNMATCHED
PGSC0003DMG400020069	kMEfloralwhite	0.950589		Non-Hub	9.67149	986.513	1982.7	996.184	turquoise	#40E0D0	PGSC0003DMG400020069	(1 of 1) PTHR31529:SF23 - LOB DOMAIN-CONTAINING PROTEIN 16	PGSC0003DMG400020069	PGSC0003DMT400051680	LBD transcription factor	TF
PGSC0003DMG400020097	kMEfloralwhite	0.950589		Non-Hub	9.67149	986.513	1982.7	996.184	turquoise	#40E0D0	PGSC0003DMG400020097	(1 of 1) 2.1.1.4//2.1.1.68//2.1.1.76 - acetylserotonin O-methyltransferase. / hydroxyindole O-methyltransferase. // caffeate O-methyltransferase. / caffeate O-methyltransferase. // quercetin 3-O-methyltransferase. / flavonol 3-O-methyltransferase.	PGSC0003DMG400020097	UNMATCHED	UNMATCHED	UNMATCHED
PGSC0003DMG400020144	kMEfloralwhite	0.950589		Non-Hub	9.67149	986.513	1982.7	996.184	turquoise	#40E0D0	PGSC0003DMG400020144	not found	PGSC0003DMG400020144	UNMATCHED	UNMATCHED	UNMATCHED
PGSC0003DMG400020266	kMEfloralwhite	0.952541		Non-Hub	-143.374	1112.03	2080.68	968.651	turquoise	#40E0D0	PGSC0003DMG400020266	(1 of 1) PTHR48017:SF79 - LYSINE HISTIDINE TRANSPORTER 1	PGSC0003DMG400020266	UNMATCHED	UNMATCHED	UNMATCHED
PGSC0003DMG400020271	kMEfloralwhite	0.90835		Non-Hub	-126.824	1009.87	1892.92	883.046	turquoise	#40E0D0	PGSC0003DMG400020271	(1 of 1) PTHR21461:SF78 - GLYCOSYLTRANSFERASE FAMILY 92 PROTEIN	PGSC0003DMG400020271	UNMATCHED	UNMATCHED	UNMATCHED
PGSC0003DMG400020365	kMEfloralwhite	0.985981		Non-Hub	-291.385	1155.86	2020.34	864.475	turquoise	#40E0D0	PGSC0003DMG400020365	(1 of 1) PTHR21290:SF53 - PHOSPHATIDYLINOSITOL:CERAMIDE INOSITOLPHOSPHOTRANSFERASE 2	PGSC0003DMG400020365	UNMATCHED	UNMATCHED	UNMATCHED
PGSC0003DMG400020438	kMEfloralwhite	0.950589		Non-Hub	9.67149	986.513	1982.7	996.184	turquoise	#40E0D0	PGSC0003DMG400020438	(1 of 3) PTHR47989:SF15 - PROTEIN KINASE DOMAIN-CONTAINING PROTEIN	PGSC0003DMG400020438	PGSC0003DMT400052650	RLK-Pelle_Extensin (receptor-like kinase/Pelle, Extensin)	PK RLK-Pelle_Extensin
PGSC0003DMG400020476	kMEfloralwhite	0.996049		Non-Hub	-401.567	1233.78	2065.99	832.214	turquoise	#40E0D0	PGSC0003DMG400020476	(1 of 2) K12812 - ATP-dependent RNA helicase UAP56/SUB2 (UAP56, BAT1, SUB2)	PGSC0003DMG400020476	UNMATCHED	UNMATCHED	UNMATCHED
PGSC0003DMG400020544	kMEfloralwhite	0.950589		Non-Hub	9.67149	986.513	1982.7	996.184	turquoise	#40E0D0	PGSC0003DMG400020544	(1 of 9) PTHR46539:SF23 - (WILD MALAYSIAN BANANA) HYPOTHETICAL PROTEIN	PGSC0003DMG400020544	UNMATCHED	UNMATCHED	UNMATCHED
PGSC0003DMG400020621	kMEfloralwhite	0.950589		Non-Hub	9.67149	986.513	1982.7	996.184	turquoise	#40E0D0	PGSC0003DMG400020621	(1 of 1) PTHR33305:SF42 - ETHYLENE INSENSITIVE 3-LIKE 4 PROTEIN-RELATED	PGSC0003DMG400020621	PGSC0003DMT400053146	EIL transcription factor	TF
PGSC0003DMG400020764	kMEfloralwhite	0.950589		Non-Hub	9.67149	986.513	1982.7	996.184	turquoise	#40E0D0	PGSC0003DMG400020764	not found	PGSC0003DMG400020764	UNMATCHED	UNMATCHED	UNMATCHED
PGSC0003DMG400020813	kMEdarkolivegreen1	-0.867984		Non-Hub	-982.777	1025.37	1067.96	42.5921	yellow2	#EEEE00	PGSC0003DMG400020813	(1 of 2) PTHR11524:SF39 - 60S RIBOSOMAL PROTEIN L7-3-RELATED	PGSC0003DMG400020813	UNMATCHED	UNMATCHED	UNMATCHED
PGSC0003DMG400020889	kMEfloralwhite	0.928431		Non-Hub	18.6682	941.791	1902.25	960.459	turquoise	#40E0D0	PGSC0003DMG400020889	(1 of 1) PTHR33929:SF4 - MEMBRANE-ASSOCIATED KINASE REGULATOR 5	PGSC0003DMG400020889	UNMATCHED	UNMATCHED	UNMATCHED
PGSC0003DMG400020896	kMEfloralwhite	0.959984		Non-Hub	-254.454	1160.11	2065.77	905.657	turquoise	#40E0D0	PGSC0003DMG400020896	(1 of 1) PTHR48049:SF138 - UDP-GLYCOSYLTRANSFERASE 91C1	PGSC0003DMG400020896	UNMATCHED	UNMATCHED	UNMATCHED
PGSC0003DMG400020936	kMEfloralwhite	0.950589		Non-Hub	9.67149	986.513	1982.7	996.184	turquoise	#40E0D0	PGSC0003DMG400020936	not found	PGSC0003DMG400020936	UNMATCHED	UNMATCHED	UNMATCHED
PGSC0003DMG400021025	kMEfloralwhite	0.950589		Non-Hub	9.67149	986.513	1982.7	996.184	turquoise	#40E0D0	PGSC0003DMG400021025	(1 of 3) PTHR11206:SF275 - PROTEIN DETOXIFICATION 29-RELATED	PGSC0003DMG400021025	UNMATCHED	UNMATCHED	UNMATCHED
PGSC0003DMG400021076	kMEcoral3	-0.896505		Non-Hub	-1134.3	1241.5	1348.7	107.2	lightgreen	#90EE90	PGSC0003DMG400021076	not found	PGSC0003DMG400021076	UNMATCHED	UNMATCHED	UNMATCHED
PGSC0003DMG400021083	kMEfloralwhite	0.900466		Non-Hub	-1400.4	1480.74	1561.08	80.337	plum	#DDA0DD	PGSC0003DMG400021083	(1 of 1) PF20520 - V0 complex accessory subunit Ac45/VOA1 transmembrane domain (Ac45-VOA1_TM)	PGSC0003DMG400021083	UNMATCHED	UNMATCHED	UNMATCHED
PGSC0003DMG400021176	kMEfloralwhite	0.950589		Non-Hub	9.67149	986.513	1982.7	996.184	turquoise	#40E0D0	PGSC0003DMG400021176	(1 of 2) PTHR32448:SF70 - BERBERINE BRIDGE ENZYME-LIKE 27-RELATED	PGSC0003DMG400021176	UNMATCHED	UNMATCHED	UNMATCHED
PGSC0003DMG400021265	kMEfloralwhite	0.960583		Non-Hub	-61.3459	1004.9	1948.45	943.554	turquoise	#40E0D0	PGSC0003DMG400021265	(1 of 1) PTHR23070:SF208 - PROTEIN HYPER-SENSITIVITY-RELATED 4	PGSC0003DMG400021265	UNMATCHED	UNMATCHED	UNMATCHED
PGSC0003DMG400021303	kMEfloralwhite	0.950589		Non-Hub	9.67149	986.513	1982.7	996.184	turquoise	#40E0D0	PGSC0003DMG400021303	(1 of 1) PTHR46050:SF3 - TPR REPEAT-CONTAINING THIOREDOXIN TTL1	PGSC0003DMG400021303	UNMATCHED	UNMATCHED	UNMATCHED
PGSC0003DMG400021331	kMEfloralwhite	0.934692		Non-Hub	-210.844	1107.77	2004.7	896.928	turquoise	#40E0D0	PGSC0003DMG400021331	(1 of 1) PTHR19957:SF80 - SYNTAXIN-123-RELATED	PGSC0003DMG400021331	UNMATCHED	UNMATCHED	UNMATCHED
PGSC0003DMG400021377	kMEfloralwhite	0.950589		Non-Hub	9.67149	986.513	1982.7	996.184	turquoise	#40E0D0	PGSC0003DMG400021377	(1 of 77) IPR006501//IPR035513 - Pectinesterase inhibitor domain // Invertase/pectin methylesterase inhibitor domain superfamily	PGSC0003DMG400021377	UNMATCHED	UNMATCHED	UNMATCHED
PGSC0003DMG400021390	kMEfloralwhite	0.864512		Non-Hub	-1251.58	1327.02	1402.45	75.4372	plum	#DDA0DD	PGSC0003DMG400021390	(1 of 2) PTHR10766:SF55 - TRANSMEMBRANE 9 SUPERFAMILY MEMBER 4	PGSC0003DMG400021390	UNMATCHED	UNMATCHED	UNMATCHED
PGSC0003DMG400021394	kMEfloralwhite	0.974559		Non-Hub	-415.547	1274.62	2133.7	859.074	turquoise	#40E0D0	PGSC0003DMG400021394	(1 of 1) PTHR47973:SF8 - CYSTEINE-RICH RECEPTOR-LIKE PROTEIN KINASE 42	PGSC0003DMG400021394	PGSC0003DMT400055131	RLK-Pelle_DLSV (receptor-like kinase/Pelle, DUF26,SD-1, LRR-VIII and VWA, a moss-specific new RLK subfamily)	PK RLK-Pelle_DLSV
PGSC0003DMG400021421	kMEpaleturquoise4	-0.927196		Non-Hub	-119.522	910.004	1700.49	790.482	turquoise	#40E0D0	PGSC0003DMG400021421	(1 of 1) PTHR24093:SF534 - CALCIUM-TRANSPORTING ATPASE 2, PLASMA MEMBRANE-TYPE	PGSC0003DMG400021421	UNMATCHED	UNMATCHED	UNMATCHED
PGSC0003DMG400021532	kMEfloralwhite	0.950589		Non-Hub	9.67149	986.513	1982.7	996.184	turquoise	#40E0D0	PGSC0003DMG400021532	not found	PGSC0003DMG400021532	UNMATCHED	UNMATCHED	UNMATCHED
PGSC0003DMG400021719	kMEfloralwhite	0.950589		Non-Hub	9.67149	986.513	1982.7	996.184	turquoise	#40E0D0	PGSC0003DMG400021719	(1 of 1) PTHR31945:SF20 - TRANSCRIPTION FACTOR DYSFUNCTIONAL TAPETUM 1	PGSC0003DMG400021719	UNMATCHED	UNMATCHED	UNMATCHED
PGSC0003DMG400021736	kMEblue	-0.858328		Non-Hub	-897.752	972.086	1046.42	74.3343	orangered3	#CD3700	PGSC0003DMG400021736	(1 of 2) PTHR47991:SF224 - 2-OXOGLUTARATE (2OG) AND FE(II)-DEPENDENT OXYGENASE SUPERFAMILY PROTEIN-RELATED	PGSC0003DMG400021736	UNMATCHED	UNMATCHED	UNMATCHED
PGSC0003DMG400021776	kMEfloralwhite	0.950589		Non-Hub	9.67149	986.513	1982.7	996.184	turquoise	#40E0D0	PGSC0003DMG400021776	(1 of 1) PTHR31286:SF185 - ZINC KNUCKLE CX2CX4HX4C DOMAIN-CONTAINING PROTEIN	PGSC0003DMG400021776	UNMATCHED	UNMATCHED	UNMATCHED
PGSC0003DMG400021778	kMEantiquewhite1	-0.92351		Non-Hub	23.4738	815.629	1654.73	839.103	turquoise	#40E0D0	PGSC0003DMG400021778	(1 of 1) PTHR15710:SF208 - E3 UBIQUITIN-PROTEIN LIGASE RING1-LIKE	PGSC0003DMG400021778	UNMATCHED	UNMATCHED	UNMATCHED
PGSC0003DMG400021832	kMEpaleturquoise4	-0.927486		Non-Hub	-153.653	966.249	1778.84	812.596	turquoise	#40E0D0	PGSC0003DMG400021832	(1 of 1) PTHR21581:SF6 - TRAFFICKING PROTEIN PARTICLE COMPLEX SUBUNIT 12	PGSC0003DMG400021832	UNMATCHED	UNMATCHED	UNMATCHED
PGSC0003DMG400022043	kMEfloralwhite	0.975982		Non-Hub	-232.395	1176.57	2120.74	944.17	turquoise	#40E0D0	PGSC0003DMG400022043	(1 of 1) PTHR46665:SF1 - TRANSCRIPTION FACTOR BHLH041-RELATED	PGSC0003DMG400022043	PGSC0003DMT400056685	bHLH transcription factor	TF
PGSC0003DMG400022087	kMEfloralwhite	0.950589		Non-Hub	9.67149	986.513	1982.7	996.184	turquoise	#40E0D0	PGSC0003DMG400022087	(1 of 1) PF05621//PF13855 - Bacterial TniB protein (TniB) // Leucine rich repeat (LRR_8)	PGSC0003DMG400022087	UNMATCHED	UNMATCHED	UNMATCHED
PGSC0003DMG400022194	kMEfloralwhite	0.958859		Non-Hub	-337.071	1217.7	2098.33	880.63	turquoise	#40E0D0	PGSC0003DMG400022194	(1 of 1) 2.4.2.38 - glycoprotein 2-beta-D-xylosyltransferase. / beta1,2-xylosyltransferase.	PGSC0003DMG400022194	UNMATCHED	UNMATCHED	UNMATCHED
PGSC0003DMG400022203	kMEfloralwhite	0.950589		Non-Hub	9.67149	986.513	1982.7	996.184	turquoise	#40E0D0	PGSC0003DMG400022203	(1 of 1) 2.1.1.278 - indole-3-acetate O-methyltransferase. / IAA carboxylmethyltransferase.	PGSC0003DMG400022203	UNMATCHED	UNMATCHED	UNMATCHED
PGSC0003DMG400022214	kMEfloralwhite	0.950589		Non-Hub	9.67149	986.513	1982.7	996.184	turquoise	#40E0D0	PGSC0003DMG400022214	(1 of 1) PTHR43281:SF5 - HETERODIMERIC GERANYLGERANYL PYROPHOSPHATE SYNTHASE SMALL SUBUNIT, CHLOROPLASTIC	PGSC0003DMG400022214	UNMATCHED	UNMATCHED	UNMATCHED
PGSC0003DMG400022337	kMEfloralwhite	0.946596		Non-Hub	-185.077	1123.28	2061.49	938.207	turquoise	#40E0D0	PGSC0003DMG400022337	not found	PGSC0003DMG400022337	UNMATCHED	UNMATCHED	UNMATCHED
PGSC0003DMG400022340	kMEfloralwhite	0.943761		Non-Hub	-304.181	1144.85	1985.53	840.673	turquoise	#40E0D0	PGSC0003DMG400022340	(1 of 1) PTHR47319:SF29 - CALCIUM-BINDING PROTEIN KRP1	PGSC0003DMG400022340	UNMATCHED	UNMATCHED	UNMATCHED
PGSC0003DMG400022366	kMEcoral3	-0.938761		Non-Hub	-116.517	1026.56	1936.61	910.047	turquoise	#40E0D0	PGSC0003DMG400022366	(1 of 1) PTHR31656:SF20 - LATE EMBRYOGENESIS ABUNDANT (LEA) PROTEIN-LIKE PROTEIN	PGSC0003DMG400022366	UNMATCHED	UNMATCHED	UNMATCHED
PGSC0003DMG400022391	kMEfloralwhite	0.981393		Non-Hub	-390.635	1229.43	2068.23	838.796	turquoise	#40E0D0	PGSC0003DMG400022391	(1 of 1) IPR000719//IPR000858//IPR001245//IPR001480//IPR003609//IPR011009//IPR020635//IPR036426 - Protein kinase domain // S-locus glycoprotein domain // Serine-threonine/tyrosine-protein kinase catalytic domain // Bulb-type lectin domain // PAN/Apple domain // Protein kinase-like domain // Tyrosine-protein kinase, catalytic domain // Bulb-type lectin domain superfamily	PGSC0003DMG400022391	PGSC0003DMT400057672	RLK-Pelle_DLSV (receptor-like kinase/Pelle, DUF26,SD-1, LRR-VIII and VWA, a moss-specific new RLK subfamily)	PK RLK-Pelle_DLSV
PGSC0003DMG400022417	kMEfloralwhite	0.939697		Non-Hub	-291.828	1156.05	2020.27	864.219	turquoise	#40E0D0	PGSC0003DMG400022417	(1 of 7) KOG2641 - Predicted seven transmembrane receptor - rhodopsin family	PGSC0003DMG400022417	UNMATCHED	UNMATCHED	UNMATCHED
PGSC0003DMG400022429	kMEfloralwhite	0.950589		Non-Hub	9.67149	986.513	1982.7	996.184	turquoise	#40E0D0	PGSC0003DMG400022429	(1 of 2) PTHR32009:SF131 - OS07G0566800 PROTEIN	PGSC0003DMG400022429	UNMATCHED	UNMATCHED	UNMATCHED
PGSC0003DMG400022452	kMEfloralwhite	0.962034		Non-Hub	-260.156	1039.89	1819.63	779.738	turquoise	#40E0D0	PGSC0003DMG400022452	(1 of 7) PTHR48061:SF12 - VOC DOMAIN-CONTAINING PROTEIN	PGSC0003DMG400022452	UNMATCHED	UNMATCHED	UNMATCHED
PGSC0003DMG400022470	kMEfloralwhite	0.950589		Non-Hub	9.67149	986.513	1982.7	996.184	turquoise	#40E0D0	PGSC0003DMG400022470	(1 of 1) PTHR31174:SF34 - LATE EMBRYOGENESIS ABUNDANT PROTEIN 47	PGSC0003DMG400022470	UNMATCHED	UNMATCHED	UNMATCHED
PGSC0003DMG400022592	kMEfloralwhite	0.922767		Non-Hub	-124.565	1027.9	1931.23	903.331	turquoise	#40E0D0	PGSC0003DMG400022592	(1 of 1) PTHR23070:SF208 - PROTEIN HYPER-SENSITIVITY-RELATED 4	PGSC0003DMG400022592	UNMATCHED	UNMATCHED	UNMATCHED
PGSC0003DMG400022633	kMEfloralwhite	0.927528		Non-Hub	-222.813	1063.92	1905.02	841.103	turquoise	#40E0D0	PGSC0003DMG400022633	(1 of 7) PF13704 - Glycosyl transferase family 2 (Glyco_tranf_2_4)	PGSC0003DMG400022633	UNMATCHED	UNMATCHED	UNMATCHED
PGSC0003DMG400022741	kMEfloralwhite	0.950589		Non-Hub	9.67149	986.513	1982.7	996.184	turquoise	#40E0D0	PGSC0003DMG400022741	(1 of 1) PTHR11206:SF103 - MATE EFFLUX FAMILY PROTEIN	PGSC0003DMG400022741	UNMATCHED	UNMATCHED	UNMATCHED
PGSC0003DMG400022770	kMEfloralwhite	0.959835		Non-Hub	-177.707	1138.94	2100.17	961.23	turquoise	#40E0D0	PGSC0003DMG400022770	(1 of 1) K09659 - dolichyl-phosphate mannosyltransferase polypeptide 3 (DPM3)	PGSC0003DMG400022770	UNMATCHED	UNMATCHED	UNMATCHED
PGSC0003DMG400022779	kMEcoral3	-0.986354		Non-Hub	-259.697	1128.55	1997.4	868.852	turquoise	#40E0D0	PGSC0003DMG400022779	(1 of 4) PF01823 - MAC/Perforin domain (MACPF)	PGSC0003DMG400022779	UNMATCHED	UNMATCHED	UNMATCHED
PGSC0003DMG400022923	kMEpaleturquoise4	-0.911268		Non-Hub	-85.2356	868.951	1652.67	783.715	turquoise	#40E0D0	PGSC0003DMG400022923	not found	PGSC0003DMG400022923	UNMATCHED	UNMATCHED	UNMATCHED
PGSC0003DMG400022954	kMEfloralwhite	0.874352		Non-Hub	-38.6879	879.225	1719.76	840.538	turquoise	#40E0D0	PGSC0003DMG400022954	(1 of 2) PTHR18966:SF450 - GLUTAMATE RECEPTOR 2.8-RELATED	PGSC0003DMG400022954	UNMATCHED	UNMATCHED	UNMATCHED
PGSC0003DMG400023006	kMEfloralwhite	0.950589		Non-Hub	9.67149	986.513	1982.7	996.184	turquoise	#40E0D0	PGSC0003DMG400023006	(1 of 4) PTHR32153:SF35 - OS05G0106900 PROTEIN	PGSC0003DMG400023006	UNMATCHED	UNMATCHED	UNMATCHED
PGSC0003DMG400023053	kMEfloralwhite	0.950589		Non-Hub	9.67149	986.513	1982.7	996.184	turquoise	#40E0D0	PGSC0003DMG400023053	(1 of 1) PTHR31790:SF230 - F-BOX DOMAIN-CONTAINING PROTEIN	PGSC0003DMG400023053	UNMATCHED	UNMATCHED	UNMATCHED
PGSC0003DMG400023170	kMEfloralwhite	0.950589		Non-Hub	9.67149	986.513	1982.7	996.184	turquoise	#40E0D0	PGSC0003DMG400023170	(1 of 2) PTHR34124:SF2 - F16B3.27 PROTEIN	PGSC0003DMG400023170	UNMATCHED	UNMATCHED	UNMATCHED
PGSC0003DMG400023207	kMEfloralwhite	0.950589		Non-Hub	9.67149	986.513	1982.7	996.184	turquoise	#40E0D0	PGSC0003DMG400023207	not found	PGSC0003DMG400023207	UNMATCHED	UNMATCHED	UNMATCHED
PGSC0003DMG400023254	kMEfloralwhite	0.950589		Non-Hub	9.67149	986.513	1982.7	996.184	turquoise	#40E0D0	PGSC0003DMG400023254	(1 of 1) K14556 - U3 small nucleolar RNA-associated protein 12 (DIP2, UTP12, WDR3)	PGSC0003DMG400023254	UNMATCHED	UNMATCHED	UNMATCHED
PGSC0003DMG400023283	kMEdarkolivegreen1	-0.848867		Non-Hub	-912.738	990.989	1069.24	78.2509	saddlebrown	#8B4513	PGSC0003DMG400023283	(1 of 4) PTHR27008:SF526 - (RAPE) HYPOTHETICAL PROTEIN	PGSC0003DMG400023283	PGSC0003DMT400059857	RLK-Pelle_LRR-XII-1 (receptor-like kinase/Pelle, leucine-rich repeat-XII-1)	PK RLK-Pelle_LRR-XII-1
PGSC0003DMG400023326	kMEdarkolivegreen1	-0.897166		Non-Hub	-1068.01	1138.82	1209.62	70.8013	plum	#DDA0DD	PGSC0003DMG400023326	(1 of 1) PTHR11255:SF104 - DIACYLGLYCEROL KINASE 2	PGSC0003DMG400023326	UNMATCHED	UNMATCHED	UNMATCHED
PGSC0003DMG400023343	kMEfloralwhite	0.9249		Non-Hub	-252.34	1118.97	1985.59	866.627	turquoise	#40E0D0	PGSC0003DMG400023343	(1 of 1) PTHR31033:SF21 - (RAPE) HYPOTHETICAL PROTEIN	PGSC0003DMG400023343	UNMATCHED	UNMATCHED	UNMATCHED
PGSC0003DMG400023349	kMEblue	-0.821598		Non-Hub	-937.475	989.887	1042.3	52.412	mediumpurple4	#5D478B	PGSC0003DMG400023349	(1 of 12) PTHR24186:SF38 - ANKYRIN REPEAT FAMILY PROTEIN	PGSC0003DMG400023349	UNMATCHED	UNMATCHED	UNMATCHED
PGSC0003DMG400023350	kMEfloralwhite	0.950589		Non-Hub	9.67149	986.513	1982.7	996.184	turquoise	#40E0D0	PGSC0003DMG400023350	(1 of 12) PTHR24186:SF38 - ANKYRIN REPEAT FAMILY PROTEIN	PGSC0003DMG400023350	UNMATCHED	UNMATCHED	UNMATCHED
PGSC0003DMG400023414	kMEfloralwhite	0.975453		Non-Hub	-366.247	1255.34	2144.43	889.09	turquoise	#40E0D0	PGSC0003DMG400023414	(1 of 1) PTHR10926:SF78 - ALA-INTERACTING SUBUNIT 3	PGSC0003DMG400023414	UNMATCHED	UNMATCHED	UNMATCHED
PGSC0003DMG400023470	kMEfloralwhite	0.950589		Non-Hub	9.67149	986.513	1982.7	996.184	turquoise	#40E0D0	PGSC0003DMG400023470	(1 of 28) PF14009 - PADRE domain (PADRE)	PGSC0003DMG400023470	UNMATCHED	UNMATCHED	UNMATCHED
PGSC0003DMG400023494	kMEfloralwhite	0.950589		Non-Hub	9.67149	986.513	1982.7	996.184	turquoise	#40E0D0	PGSC0003DMG400023494	(1 of 1) PTHR34120:SF24 - TPX2_IMPORTIN DOMAIN-CONTAINING PROTEIN	PGSC0003DMG400023494	UNMATCHED	UNMATCHED	UNMATCHED
PGSC0003DMG400023554	kMEindianred3	0.824609	0.810042	Non-Hub	-1113.16	1141.66	1170.16	28.4989	cornflowerblue	#6495ED	PGSC0003DMG400023554	(1 of 4) PTHR27008:SF526 - (RAPE) HYPOTHETICAL PROTEIN	PGSC0003DMG400023554	PGSC0003DMT400060547	RLK-Pelle_LRR-XII-1 (receptor-like kinase/Pelle, leucine-rich repeat-XII-1)	PK RLK-Pelle_LRR-XII-1
PGSC0003DMG400023842	kMEfloralwhite	0.950589		Non-Hub	9.67149	986.513	1982.7	996.184	turquoise	#40E0D0	PGSC0003DMG400023842	(1 of 1) 1.14.19.22//1.14.19.6 - acyl-lipid omega-6 desaturase (cytochrome b5). / phosphatidylcholine desaturase. // acyl-CoA (9+3)-desaturase. / oleoyl-CoA Delta(12) desaturase.	PGSC0003DMG400023842	UNMATCHED	UNMATCHED	UNMATCHED
PGSC0003DMG400024098	kMEfloralwhite	0.950589		Non-Hub	9.67149	986.513	1982.7	996.184	turquoise	#40E0D0	PGSC0003DMG400024098	(1 of 16) PF05055 - Protein of unknown function (DUF677) (DUF677)	PGSC0003DMG400024098	UNMATCHED	UNMATCHED	UNMATCHED
PGSC0003DMG400024108	kMEblue	-0.827236		Non-Hub	-989.006	1035.61	1082.2	46.5994	mediumpurple4	#5D478B	PGSC0003DMG400024108	(1 of 2) K17637 - exocyst complex component 2 (EXOC2, SEC5)	PGSC0003DMG400024108	UNMATCHED	UNMATCHED	UNMATCHED
PGSC0003DMG400024120	kMEfloralwhite	0.980533		Non-Hub	-339.569	1162.21	1984.86	822.644	turquoise	#40E0D0	PGSC0003DMG400024120	(1 of 1) PTHR11654:SF90 - PROTEIN NRT1/ PTR FAMILY 7.2	PGSC0003DMG400024120	UNMATCHED	UNMATCHED	UNMATCHED
PGSC0003DMG400024184	kMEfloralwhite	0.950589		Non-Hub	9.67149	986.513	1982.7	996.184	turquoise	#40E0D0	PGSC0003DMG400024184	(1 of 1) 5.3.99.9 - neoxanthin synthase. / NSY.	PGSC0003DMG400024184	UNMATCHED	UNMATCHED	UNMATCHED
PGSC0003DMG400024213	kMEpaleturquoise4	-0.932421		Non-Hub	-210.838	1014.95	1819.07	804.116	turquoise	#40E0D0	PGSC0003DMG400024213	(1 of 1) PTHR43999:SF3 - TRANSCRIPTION FACTOR MAMYB	PGSC0003DMG400024213	UNMATCHED	UNMATCHED	UNMATCHED
PGSC0003DMG400024224	kMEcoral3	-0.812133		Non-Hub	-1061.54	1092.55	1123.55	31.0021	tan2	#EE9A49	PGSC0003DMG400024224	(1 of 1) 5.4.2.3 - phosphoacetylglucosamine mutase. / N-acetylglucosamine-phosphate mutase.	PGSC0003DMG400024224	UNMATCHED	UNMATCHED	UNMATCHED
PGSC0003DMG400024397	kMEfloralwhite	0.950589		Non-Hub	9.67149	986.513	1982.7	996.184	turquoise	#40E0D0	PGSC0003DMG400024397	not found	PGSC0003DMG400024397	UNMATCHED	UNMATCHED	UNMATCHED
PGSC0003DMG400024400	kMEfloralwhite	0.950589		Non-Hub	9.67149	986.513	1982.7	996.184	turquoise	#40E0D0	PGSC0003DMG400024400	(1 of 4) 1.3.3.9 - secologanin synthase. / secologanin synthase.	PGSC0003DMG400024400	UNMATCHED	UNMATCHED	UNMATCHED
PGSC0003DMG400024402	kMEfloralwhite	0.93502		Non-Hub	2.91059	939.716	1882.34	942.626	turquoise	#40E0D0	PGSC0003DMG400024402	not found	PGSC0003DMG400024402	UNMATCHED	UNMATCHED	UNMATCHED
PGSC0003DMG400024426	kMEfloralwhite	0.950589		Non-Hub	9.67149	986.513	1982.7	996.184	turquoise	#40E0D0	PGSC0003DMG400024426	(1 of 1) PTHR47982:SF6 - PROLINE-RICH RECEPTOR-LIKE PROTEIN KINASE PERK4	PGSC0003DMG400024426	PGSC0003DMT400062757	RLK-Pelle_PERK-1 (receptor-like kinase/Pelle, Plant External Response Like Kinase 1)	PK RLK-Pelle_PERK-1
PGSC0003DMG400024540	kMEfloralwhite	0.950589		Non-Hub	9.67149	986.513	1982.7	996.184	turquoise	#40E0D0	PGSC0003DMG400024540	(1 of 1) K09506 - DnaJ homolog subfamily A member 5 (DNAJA5)	PGSC0003DMG400024540	PGSC0003DMT400063084	C2H2 transcription factor	TF
PGSC0003DMG400024597	kMEfloralwhite	0.950589		Non-Hub	9.67149	986.513	1982.7	996.184	turquoise	#40E0D0	PGSC0003DMG400024597	(1 of 2) PTHR13935:SF46 - BASIC HELIX-LOOP-HELIX DOMAIN-CONTAINING PROTEIN	PGSC0003DMG400024597	UNMATCHED	UNMATCHED	UNMATCHED
PGSC0003DMG400024604	kMEfloralwhite	0.950589		Non-Hub	9.67149	986.513	1982.7	996.184	turquoise	#40E0D0	PGSC0003DMG400024604	(1 of 4) PTHR46311:SF5 - EF-HAND DOMAIN-CONTAINING PROTEIN	PGSC0003DMG400024604	UNMATCHED	UNMATCHED	UNMATCHED
PGSC0003DMG400024613	kMEfloralwhite	0.931599		Non-Hub	-129.622	997.922	1866.22	868.3	turquoise	#40E0D0	PGSC0003DMG400024613	(1 of 1) K04710 - ceramide synthetase (CERS)	PGSC0003DMG400024613	UNMATCHED	UNMATCHED	UNMATCHED
PGSC0003DMG400024665	kMEfloralwhite	0.950589		Non-Hub	9.67149	986.513	1982.7	996.184	turquoise	#40E0D0	PGSC0003DMG400024665	(1 of 1) PTHR27003:SF296 - OS03G0759600 PROTEIN	PGSC0003DMG400024665	PGSC0003DMT400063408	RLK-Pelle_CrRLK1L-1 (receptor-like kinase/Pelle, Catharanthus roseus RLK1-like)	PK RLK-Pelle_CrRLK1L-1
PGSC0003DMG400024732	kMEcoral3	-0.846528		Non-Hub	-1006.84	1087.22	1167.6	80.3758	darkslateblue	#483D8B	PGSC0003DMG400024732	(1 of 3) K08489 - syntaxin 16 (STX16)	PGSC0003DMG400024732	UNMATCHED	UNMATCHED	UNMATCHED
PGSC0003DMG400024781	kMEcoral3	-0.969152		Non-Hub	-230.628	1122.77	2014.92	892.144	turquoise	#40E0D0	PGSC0003DMG400024781	(1 of 1) PTHR31636:SF129 - SCARECROW-LIKE PROTEIN 14	PGSC0003DMG400024781	PGSC0003DMT400063769	GRAS transcription factor	TF
PGSC0003DMG400024860	kMEfloralwhite	0.944037		Non-Hub	7.91185	978.161	1964.23	986.073	turquoise	#40E0D0	PGSC0003DMG400024860	(1 of 3) K00166 - 2-oxoisovalerate dehydrogenase E1 component alpha subunit (BCKDHA, bkdA1)	PGSC0003DMG400024860	UNMATCHED	UNMATCHED	UNMATCHED
PGSC0003DMG400024931	kMEfloralwhite	0.950589		Non-Hub	9.67149	986.513	1982.7	996.184	turquoise	#40E0D0	PGSC0003DMG400024931	(1 of 1) PTHR48011:SF4 - MITOGEN-ACTIVATED PROTEIN KINASE KINASE KINASE 19	PGSC0003DMG400024931	PGSC0003DMT400064172	STE_STE11 (MAP3K (MAP kinase kinase kinase) genes, homologous to yeast Ste 11)	PK STE_STE11
PGSC0003DMG400024956	kMEfloralwhite	0.950589		Non-Hub	9.67149	986.513	1982.7	996.184	turquoise	#40E0D0	PGSC0003DMG400024956	not found	PGSC0003DMG400024956	UNMATCHED	UNMATCHED	UNMATCHED
PGSC0003DMG400025033	kMEpaleturquoise4	-0.941542		Non-Hub	117.866	629.801	1377.47	747.667	turquoise	#40E0D0	PGSC0003DMG400025033	(1 of 1) PTHR12313:SF69 - E3 UBIQUITIN-PROTEIN LIGASE RMA3	PGSC0003DMG400025033	UNMATCHED	UNMATCHED	UNMATCHED
PGSC0003DMG400025084	kMEfloralwhite	0.980314		Non-Hub	-309.816	1179.17	2048.53	869.358	turquoise	#40E0D0	PGSC0003DMG400025084	(1 of 1) PTHR31517:SF87 - PEROXIDASE	PGSC0003DMG400025084	UNMATCHED	UNMATCHED	UNMATCHED
PGSC0003DMG400025126	kMEfloralwhite	0.91508		Non-Hub	-66.4164	993.486	1920.56	927.069	turquoise	#40E0D0	PGSC0003DMG400025126	(1 of 1) PTHR24092:SF175 - PHOSPHOLIPID-TRANSPORTING ATPASE 9-RELATED	PGSC0003DMG400025126	UNMATCHED	UNMATCHED	UNMATCHED
PGSC0003DMG400025159	kMEfloralwhite	0.950589		Non-Hub	9.67149	986.513	1982.7	996.184	turquoise	#40E0D0	PGSC0003DMG400025159	(1 of 1) 4.2.1.92 - hydroperoxide dehydratase. / hydroperoxide isomerase.	PGSC0003DMG400025159	UNMATCHED	UNMATCHED	UNMATCHED
PGSC0003DMG400025214	kMEpaleturquoise4	-0.914396		Non-Hub	-49.34	848.481	1647.62	799.141	turquoise	#40E0D0	PGSC0003DMG400025214	(1 of 1) PTHR24186:SF8 - ANKYRIN REPEATS-CONTAINING PROTEIN	PGSC0003DMG400025214	UNMATCHED	UNMATCHED	UNMATCHED
PGSC0003DMG400025242	kMEfloralwhite	0.950589		Non-Hub	9.67149	986.513	1982.7	996.184	turquoise	#40E0D0	PGSC0003DMG400025242	(1 of 1) PTHR11260:SF676 - GLUTATHIONE S-TRANSFERASE U8	PGSC0003DMG400025242	UNMATCHED	UNMATCHED	UNMATCHED
PGSC0003DMG400025244	kMEfloralwhite	0.968364		Non-Hub	-288.347	1210.56	2132.78	922.214	turquoise	#40E0D0	PGSC0003DMG400025244	(1 of 8) KOG2922 - Uncharacterized conserved protein	PGSC0003DMG400025244	UNMATCHED	UNMATCHED	UNMATCHED
PGSC0003DMG400025265	kMEfloralwhite	0.950589		Non-Hub	9.67149	986.513	1982.7	996.184	turquoise	#40E0D0	PGSC0003DMG400025265	not found	PGSC0003DMG400025265	UNMATCHED	UNMATCHED	UNMATCHED
PGSC0003DMG400025337	kMEcoral3	-0.894747		Non-Hub	51.4005	782.369	1616.14	833.769	turquoise	#40E0D0	PGSC0003DMG400025337	(1 of 1) PTHR11654:SF570 - PROTEIN NRT1_ PTR FAMILY 2.11	PGSC0003DMG400025337	UNMATCHED	UNMATCHED	UNMATCHED
PGSC0003DMG400025406	kMEfloralwhite	0.950589		Non-Hub	9.67149	986.513	1982.7	996.184	turquoise	#40E0D0	PGSC0003DMG400025406	(1 of 1) PTHR45895:SF165 - INTEGRASE CATALYTIC DOMAIN-CONTAINING PROTEIN	PGSC0003DMG400025406	UNMATCHED	UNMATCHED	UNMATCHED
PGSC0003DMG400025498	kMEfloralwhite	0.950589		Non-Hub	9.67149	986.513	1982.7	996.184	turquoise	#40E0D0	PGSC0003DMG400025498	(1 of 1) PTHR47978:SF29 - MONOMERIC G-PROTEIN	PGSC0003DMG400025498	UNMATCHED	UNMATCHED	UNMATCHED
PGSC0003DMG400025525	kMEfloralwhite	0.950589		Non-Hub	9.67149	986.513	1982.7	996.184	turquoise	#40E0D0	PGSC0003DMG400025525	(1 of 2) PTHR48019:SF235 - AGAMOUS-LIKE MADS-BOX PROTEIN AGL11	PGSC0003DMG400025525	PGSC0003DMT400065612	MADS-MIKC transcription factor	TF
PGSC0003DMG400025560	kMEfloralwhite	0.968284		Non-Hub	-369.312	1203.32	2037.32	834.005	turquoise	#40E0D0	PGSC0003DMG400025560	(1 of 13) IPR003613//IPR011989//IPR013083//IPR016024 - U box domain // Armadillo-like helical // Zinc finger, RING/FYVE/PHD-type // Armadillo-type fold	PGSC0003DMG400025560	UNMATCHED	UNMATCHED	UNMATCHED
PGSC0003DMG400025626	kMEfloralwhite	0.959556		Non-Hub	-28.6832	1030	2031.32	1001.32	turquoise	#40E0D0	PGSC0003DMG400025626	(1 of 1) PTHR31875:SF23 - PROTEIN DEHYDRATION-INDUCED 19 HOMOLOG 7	PGSC0003DMG400025626	UNMATCHED	UNMATCHED	UNMATCHED
PGSC0003DMG400025668	kMEfloralwhite	0.978672		Non-Hub	-140.56	1122.51	2104.46	981.95	turquoise	#40E0D0	PGSC0003DMG400025668	(1 of 8) PTHR27005:SF283 - WALL-ASSOCIATED RECEPTOR KINASE 1-RELATED	PGSC0003DMG400025668	PGSC0003DMT400065943	RLK-Pelle_WAK (receptor-like kinase/Pelle, Wall Associated Kinase)	PK RLK-Pelle_WAK (receptor-like kinase/Pelle, Wall Associated Kinase)
PGSC0003DMG400025849	kMEfloralwhite	0.950589		Non-Hub	9.67149	986.513	1982.7	996.184	turquoise	#40E0D0	PGSC0003DMG400025849	(1 of 1) 6.3.5.3 - phosphoribosylformylglycinamidine synthase. / phosphoribosylformylglycinamidine synthetase.	PGSC0003DMG400025849	UNMATCHED	UNMATCHED	UNMATCHED
PGSC0003DMG400025884	kMEcoral3	-0.919039		Non-Hub	-119.485	1009.52	1899.55	890.034	turquoise	#40E0D0	PGSC0003DMG400025884	(1 of 1) PTHR22849:SF112 - U-BOX DOMAIN-CONTAINING PROTEIN 26	PGSC0003DMG400025884	UNMATCHED	UNMATCHED	UNMATCHED
PGSC0003DMG400025968	kMEfloralwhite	0.922961		Non-Hub	-35.0666	966.036	1897.01	930.97	turquoise	#40E0D0	PGSC0003DMG400025968	(1 of 1) PTHR21094:SF2 - GOLGI SNAP RECEPTOR COMPLEX MEMBER 1	PGSC0003DMG400025968	UNMATCHED	UNMATCHED	UNMATCHED
PGSC0003DMG400025987	kMEfloralwhite	0.950589		Non-Hub	9.67149	986.513	1982.7	996.184	turquoise	#40E0D0	PGSC0003DMG400025987	(1 of 1) PTHR33076:SF106 - NON-SPECIFIC LIPID-TRANSFER PROTEIN 11	PGSC0003DMG400025987	UNMATCHED	UNMATCHED	UNMATCHED
PGSC0003DMG400025988	kMEfloralwhite	0.950589		Non-Hub	9.67149	986.513	1982.7	996.184	turquoise	#40E0D0	PGSC0003DMG400025988	(1 of 1) PTHR33076:SF106 - NON-SPECIFIC LIPID-TRANSFER PROTEIN 11	PGSC0003DMG400025988	UNMATCHED	UNMATCHED	UNMATCHED
PGSC0003DMG400026085	kMEfloralwhite	0.974285		Non-Hub	-303.525	1219.14	2134.76	915.615	turquoise	#40E0D0	PGSC0003DMG400026085	(1 of 1) PTHR13832:SF790 - PROTEIN PHOSPHATASE 2C 22-RELATED	PGSC0003DMG400026085	PGSC0003DMT400067097	DBP transcription factor	TF
PGSC0003DMG400026093	kMEfloralwhite	0.982882		Non-Hub	-264.27	1155.74	2047.21	891.472	turquoise	#40E0D0	PGSC0003DMG400026093	(1 of 1) PTHR47281:SF1 - OS09G0557700 PROTEIN	PGSC0003DMG400026093	UNMATCHED	UNMATCHED	UNMATCHED
PGSC0003DMG400026143	kMEfloralwhite	0.950589		Non-Hub	9.67149	986.513	1982.7	996.184	turquoise	#40E0D0	PGSC0003DMG400026143	not found	PGSC0003DMG400026143	UNMATCHED	UNMATCHED	UNMATCHED
PGSC0003DMG400026349	kMEfloralwhite	0.942663		Non-Hub	-63.7755	1008.56	1953.34	944.784	turquoise	#40E0D0	PGSC0003DMG400026349	(1 of 2) PF06258 - Mitochondrial fission ELM1 (Mito_fiss_Elm1)	PGSC0003DMG400026349	UNMATCHED	UNMATCHED	UNMATCHED
PGSC0003DMG400026381	kMEfloralwhite	0.938194		Non-Hub	-104.055	1065.69	2027.32	961.633	turquoise	#40E0D0	PGSC0003DMG400026381	(1 of 1) PTHR33214:SF85 - BIFUNCTIONAL INHIBITOR_LIPID-TRANSFER PROTEIN_SEED STORAGE 2S ALBUMIN SUPERFAMILY PROTEIN	PGSC0003DMG400026381	UNMATCHED	UNMATCHED	UNMATCHED
PGSC0003DMG400026383	kMEfloralwhite	0.950589		Non-Hub	9.67149	986.513	1982.7	996.184	turquoise	#40E0D0	PGSC0003DMG400026383	(1 of 8) PTHR47974:SF24 - RECEPTOR-LIKE SERINE_THREONINE-PROTEIN KINASE	PGSC0003DMG400026383	UNMATCHED	UNMATCHED	UNMATCHED
PGSC0003DMG400026388	kMEpaleturquoise4	-0.957627		Non-Hub	-63.9455	818.439	1572.93	754.494	turquoise	#40E0D0	PGSC0003DMG400026388	(1 of 8) PTHR47974:SF24 - RECEPTOR-LIKE SERINE_THREONINE-PROTEIN KINASE	PGSC0003DMG400026388	PGSC0003DMT400067848	RLK-Pelle_LRK10L-2 (receptor-like kinase/Pelle, LRK10-like kinase type 2)	PK RLK-Pelle_LRK10L-2
PGSC0003DMG400026477	kMEpaleturquoise4	-0.942047		Non-Hub	58.3981	817.605	1693.61	876.003	turquoise	#40E0D0	PGSC0003DMG400026477	(1 of 1) PTHR19919:SF10 - PROTEIN TRANSPARENT TESTA GLABRA 1	PGSC0003DMG400026477	UNMATCHED	UNMATCHED	UNMATCHED
PGSC0003DMG400026485	kMEfloralwhite	0.950589		Non-Hub	9.67149	986.513	1982.7	996.184	turquoise	#40E0D0	PGSC0003DMG400026485	(1 of 2) PTHR43391:SF89 - 11-BETA-HYDROXYSTEROID DEHYDROGENASE 1A	PGSC0003DMG400026485	UNMATCHED	UNMATCHED	UNMATCHED
PGSC0003DMG400026518	kMEfloralwhite	0.964471		Non-Hub	-358.015	1177.97	1997.93	819.957	turquoise	#40E0D0	PGSC0003DMG400026518	(1 of 2) PTHR18966:SF450 - GLUTAMATE RECEPTOR 2.8-RELATED	PGSC0003DMG400026518	UNMATCHED	UNMATCHED	UNMATCHED
PGSC0003DMG400026528	kMEfloralwhite	0.980056		Non-Hub	-292.888	1224.92	2156.96	932.034	turquoise	#40E0D0	PGSC0003DMG400026528	(1 of 1) PTHR35308:SF10 - COX VIIA-LIKE PROTEIN	PGSC0003DMG400026528	UNMATCHED	UNMATCHED	UNMATCHED
PGSC0003DMG400026617	kMEcoral3	-0.9012		Non-Hub	-1283.94	1358.58	1433.23	74.6462	plum	#DDA0DD	PGSC0003DMG400026617	(1 of 3) K08233 - polyneuridine-aldehyde esterase (E3.1.1.78)	PGSC0003DMG400026617	UNMATCHED	UNMATCHED	UNMATCHED
PGSC0003DMG400026626	kMEfloralwhite	0.950589		Non-Hub	9.67149	986.513	1982.7	996.184	turquoise	#40E0D0	PGSC0003DMG400026626	(1 of 1) PTHR31072:SF289 - TRANSCRIPTION FACTOR TCP10	PGSC0003DMG400026626	PGSC0003DMT400068477	TCP transcription factor	TF
PGSC0003DMG400026743	kMEfloralwhite	0.950589		Non-Hub	9.67149	986.513	1982.7	996.184	turquoise	#40E0D0	PGSC0003DMG400026743	(1 of 1) PTHR43895:SF3 - CBL-INTERACTING SERINE_THREONINE-PROTEIN KINASE 20	PGSC0003DMG400026743	PGSC0003DMT400068762	CAMK_CAMKL-CHK1 (CAMK-Like, Checkpoint Kinase 1)	PK CAMK_CAMKL-CHK1
PGSC0003DMG400026889	kMEfloralwhite	0.950589		Non-Hub	9.67149	986.513	1982.7	996.184	turquoise	#40E0D0	PGSC0003DMG400026889	not found	PGSC0003DMG400026889	UNMATCHED	UNMATCHED	UNMATCHED
PGSC0003DMG400026925	kMEfloralwhite	0.950589		Non-Hub	9.67149	986.513	1982.7	996.184	turquoise	#40E0D0	PGSC0003DMG400026925	not found	PGSC0003DMG400026925	UNMATCHED	UNMATCHED	UNMATCHED
PGSC0003DMG400027102	kMEfloralwhite	0.950589		Non-Hub	9.67149	986.513	1982.7	996.184	turquoise	#40E0D0	PGSC0003DMG400027102	not found	PGSC0003DMG400027102	UNMATCHED	UNMATCHED	UNMATCHED
PGSC0003DMG400027106	kMEfloralwhite	0.950589		Non-Hub	9.67149	986.513	1982.7	996.184	turquoise	#40E0D0	PGSC0003DMG400027106	not found	PGSC0003DMG400027106	UNMATCHED	UNMATCHED	UNMATCHED
PGSC0003DMG400027118	kMEfloralwhite	0.950589		Non-Hub	9.67149	986.513	1982.7	996.184	turquoise	#40E0D0	PGSC0003DMG400027118	(1 of 1) PTHR31213:SF228 - ABSCISIC ACID RECEPTOR PYL4	PGSC0003DMG400027118	UNMATCHED	UNMATCHED	UNMATCHED
PGSC0003DMG400027208	kMEfloralwhite	0.96166		Non-Hub	-150.031	1065.97	1981.92	915.942	turquoise	#40E0D0	PGSC0003DMG400027208	(1 of 1) PTHR31221:SF295 - WRKY TRANSCRIPTION FACTOR 48-RELATED	PGSC0003DMG400027208	PGSC0003DMT400069966	WRKY transcription factor	TF
PGSC0003DMG400027311	kMEfloralwhite	0.950589		Non-Hub	9.67149	986.513	1982.7	996.184	turquoise	#40E0D0	PGSC0003DMG400027311	not found	PGSC0003DMG400027311	UNMATCHED	UNMATCHED	UNMATCHED
PGSC0003DMG400027338	kMEfloralwhite	0.939839		Non-Hub	-253.161	1151.97	2050.78	898.811	turquoise	#40E0D0	PGSC0003DMG400027338	(1 of 1) PTHR48049:SF138 - UDP-GLYCOSYLTRANSFERASE 91C1	PGSC0003DMG400027338	UNMATCHED	UNMATCHED	UNMATCHED
PGSC0003DMG400027431	kMEfloralwhite	0.97376		Non-Hub	-160.028	1128.1	2096.18	968.077	turquoise	#40E0D0	PGSC0003DMG400027431	(1 of 6) IPR014770//IPR014772 - Munc13 homology 1 // Mammalian uncoordinated homology 13, domain 2	PGSC0003DMG400027431	UNMATCHED	UNMATCHED	UNMATCHED
PGSC0003DMG400027468	kMEfloralwhite	0.963899		Non-Hub	-284.877	1108.39	1931.91	823.518	turquoise	#40E0D0	PGSC0003DMG400027468	(1 of 4) PTHR48056:SF81 - LEUCINE-RICH REPEAT CONTAINING PROTEIN	PGSC0003DMG400027468	PGSC0003DMT400070664	RLK-Pelle_LRR-Xa (receptor-like kinase/Pelle, leucine-rich repeat-Xa)	PK RLK-Pelle_LRR-Xa
PGSC0003DMG400027487	kMEfloralwhite	0.950589		Non-Hub	9.67149	986.513	1982.7	996.184	turquoise	#40E0D0	PGSC0003DMG400027487	not found	PGSC0003DMG400027487	UNMATCHED	UNMATCHED	UNMATCHED
PGSC0003DMG400027519	kMEdarkolivegreen1	-0.852046		Non-Hub	-995.133	1037.05	1078.97	41.9168	yellow2	#EEEE00	PGSC0003DMG400027519	(1 of 1) PTHR31448:SF32 - MYOSIN-BINDING PROTEIN 1	PGSC0003DMG400027519	UNMATCHED	UNMATCHED	UNMATCHED
PGSC0003DMG400027566	kMEfloralwhite	0.947364		Non-Hub	-222.475	1127.95	2033.43	905.479	turquoise	#40E0D0	PGSC0003DMG400027566	not found	PGSC0003DMG400027566	UNMATCHED	UNMATCHED	UNMATCHED
PGSC0003DMG400027567	kMEfloralwhite	0.968304		Non-Hub	-121.423	1049.98	1978.55	928.561	turquoise	#40E0D0	PGSC0003DMG400027567	not found	PGSC0003DMG400027567	UNMATCHED	UNMATCHED	UNMATCHED
PGSC0003DMG400027614	kMEfloralwhite	0.881107		Non-Hub	85.0364	756.753	1598.54	841.79	turquoise	#40E0D0	PGSC0003DMG400027614	(1 of 2) PTHR31388:SF115 - PEROXIDASE 4-RELATED	PGSC0003DMG400027614	UNMATCHED	UNMATCHED	UNMATCHED
PGSC0003DMG400027730	kMEfloralwhite	0.943288		Non-Hub	-96.1209	932.024	1767.93	835.904	turquoise	#40E0D0	PGSC0003DMG400027730	(1 of 1) 2.3.1.53 - phenylalanine N-acetyltransferase. / phenylalanine N-acetyltransferase.	PGSC0003DMG400027730	PGSC0003DMT400071301	GNAT transcriptional regulator	Regulator
PGSC0003DMG400027820	kMEdarkolivegreen1	-0.803892		Non-Hub	-933.258	1005.15	1077.03	71.8886	darkslateblue	#483D8B	PGSC0003DMG400027820	(1 of 1) PTHR31506:SF2 - BES1/BZR1 HOMOLOG PROTEIN 4	PGSC0003DMG400027820	PGSC0003DMT400071511	BES1 transcription factor	TF
PGSC0003DMG400027902	kMEfloralwhite	0.95793		Non-Hub	-230.992	1131.34	2031.69	900.35	turquoise	#40E0D0	PGSC0003DMG400027902	(1 of 1) PTHR12681:SF13 - ZINC FINGER CCCH DOMAIN-CONTAINING PROTEIN 21	PGSC0003DMG400027902	PGSC0003DMT400071723	C3H transcription factor	TF
PGSC0003DMG400027920	kMEfloralwhite	0.950589		Non-Hub	9.67149	986.513	1982.7	996.184	turquoise	#40E0D0	PGSC0003DMG400027920	not found	PGSC0003DMG400027920	UNMATCHED	UNMATCHED	UNMATCHED
PGSC0003DMG400027944	kMEfloralwhite	0.979822		Non-Hub	-392.377	1256.06	2119.73	863.678	turquoise	#40E0D0	PGSC0003DMG400027944	(1 of 2) PTHR10693:SF86 - NUCLEAR TRANSPORT FACTOR 2 (NTF2) FAMILY PROTEIN-RELATED	PGSC0003DMG400027944	UNMATCHED	UNMATCHED	UNMATCHED
PGSC0003DMG400027954	kMEfloralwhite	0.933269		Non-Hub	-241.151	1063.73	1886.32	822.584	turquoise	#40E0D0	PGSC0003DMG400027954	(1 of 1) PTHR11629:SF110 - V-TYPE PROTON ATPASE SUBUNIT A2	PGSC0003DMG400027954	UNMATCHED	UNMATCHED	UNMATCHED
PGSC0003DMG400027977	kMEfloralwhite	0.950589		Non-Hub	9.67149	986.513	1982.7	996.184	turquoise	#40E0D0	PGSC0003DMG400027977	(1 of 2) PTHR47274:SF1 - BTB_POZ DOMAIN CONTAINING PROTEIN, EXPRESSED	PGSC0003DMG400027977	PGSC0003DMT400071906	TRAF transcriptional regulator	Regulator
PGSC0003DMG400028396	kMEfloralwhite	0.913708		Non-Hub	10.8005	833.991	1678.78	844.792	turquoise	#40E0D0	PGSC0003DMG400028396	(1 of 1) PTHR10783:SF104 - PHOSPHATE TRANSPORTER PHO1 HOMOLOG 10	PGSC0003DMG400028396	UNMATCHED	UNMATCHED	UNMATCHED
PGSC0003DMG400028448	kMEfloralwhite	0.95686		Non-Hub	-28.5218	984.045	1939.57	955.523	turquoise	#40E0D0	PGSC0003DMG400028448	(1 of 1) PTHR33199:SF3 - MACPF DOMAIN-CONTAINING PROTEIN CAD1	PGSC0003DMG400028448	UNMATCHED	UNMATCHED	UNMATCHED
PGSC0003DMG400028473	kMEfloralwhite	0.950589		Non-Hub	9.67149	986.513	1982.7	996.184	turquoise	#40E0D0	PGSC0003DMG400028473	(1 of 4) PTHR27008:SF526 - (RAPE) HYPOTHETICAL PROTEIN	PGSC0003DMG400028473	PGSC0003DMT400073277	RLK-Pelle_LRR-XII-1 (receptor-like kinase/Pelle, leucine-rich repeat-XII-1)	PK RLK-Pelle_LRR-XII-1
PGSC0003DMG400028615	kMEfloralwhite	0.916866		Non-Hub	-142.378	963.962	1785.55	821.585	turquoise	#40E0D0	PGSC0003DMG400028615	(1 of 1) PTHR19876:SF69 - COATOMER SUBUNIT BETA'-2	PGSC0003DMG400028615	UNMATCHED	UNMATCHED	UNMATCHED
PGSC0003DMG400028640	kMEcoral3	-0.900615		Non-Hub	-1227.7	1290.98	1354.25	63.2771	darkslateblue	#483D8B	PGSC0003DMG400028640	(1 of 2) PF11145 - Protein of unknown function (DUF2921) (DUF2921)	PGSC0003DMG400028640	UNMATCHED	UNMATCHED	UNMATCHED
PGSC0003DMG400028730	kMEfloralwhite	0.932647		Non-Hub	-0.302534	933.341	1866.38	933.038	turquoise	#40E0D0	PGSC0003DMG400028730	(1 of 1) PTHR24056:SF387 - F8L10.9 PROTEIN	PGSC0003DMG400028730	PGSC0003DMT400073927	CMGC_CDK-CRK7-CDK9 (Cyclin Dependent Kinase, cdc2-related kinase 7 - Cyclin-dependent kinase 9)	PK CMGC_CDK-CRK7-CDK9
PGSC0003DMG400028982	kMEfloralwhite	0.966281		Non-Hub	-420.844	1273.13	2125.41	852.281	turquoise	#40E0D0	PGSC0003DMG400028982	(1 of 1) PTHR11739:SF33 - CITRATE SYNTHASE 4, MITOCHONDRIAL	PGSC0003DMG400028982	UNMATCHED	UNMATCHED	UNMATCHED
PGSC0003DMG400028986	kMEfloralwhite	0.950589		Non-Hub	9.67149	986.513	1982.7	996.184	turquoise	#40E0D0	PGSC0003DMG400028986	(1 of 1) PTHR23070:SF105 - AAA+ ATPASE DOMAIN-CONTAINING PROTEIN	PGSC0003DMG400028986	UNMATCHED	UNMATCHED	UNMATCHED
PGSC0003DMG400029014	kMEfloralwhite	0.950589		Non-Hub	9.67149	986.513	1982.7	996.184	turquoise	#40E0D0	PGSC0003DMG400029014	not found	PGSC0003DMG400029014	UNMATCHED	UNMATCHED	UNMATCHED
PGSC0003DMG400029024	kMEfloralwhite	0.950589		Non-Hub	9.67149	986.513	1982.7	996.184	turquoise	#40E0D0	PGSC0003DMG400029024	(1 of 1) PTHR31681:SF12 - C2H2-LIKE ZINC FINGER PROTEIN	PGSC0003DMG400029024	PGSC0003DMT400074652	C2H2 transcription factor	TF
PGSC0003DMG400029028	kMEantiquewhite1	-0.884944		Non-Hub	13.9475	866.725	1747.4	880.672	turquoise	#40E0D0	PGSC0003DMG400029028	(1 of 3) K06892 - feruloyl-CoA ortho-hydroxylase (F6H1)	PGSC0003DMG400029028	UNMATCHED	UNMATCHED	UNMATCHED
PGSC0003DMG400029212	kMEfloralwhite	0.950589		Non-Hub	9.67149	986.513	1982.7	996.184	turquoise	#40E0D0	PGSC0003DMG400029212	(1 of 1) PTHR31683:SF74 - PECTATE LYASE	PGSC0003DMG400029212	UNMATCHED	UNMATCHED	UNMATCHED
PGSC0003DMG400029252	kMEfloralwhite	0.944018		Non-Hub	-120.427	1080.1	2039.77	959.671	turquoise	#40E0D0	PGSC0003DMG400029252	(1 of 5) PF07534 - TLD (TLD)	PGSC0003DMG400029252	UNMATCHED	UNMATCHED	UNMATCHED
PGSC0003DMG400029270	kMEfloralwhite	0.950589		Non-Hub	9.67149	986.513	1982.7	996.184	turquoise	#40E0D0	PGSC0003DMG400029270	(1 of 1) PTHR22792:SF66 - LA-RELATED PROTEIN 7	PGSC0003DMG400029270	UNMATCHED	UNMATCHED	UNMATCHED
PGSC0003DMG400029315	kMEfloralwhite	0.959635		Non-Hub	-144.587	1022.72	1900.85	878.133	turquoise	#40E0D0	PGSC0003DMG400029315	(1 of 1) PTHR31325:SF108 - PROTEIN, PUTATIVE (DUF594)-RELATED	PGSC0003DMG400029315	UNMATCHED	UNMATCHED	UNMATCHED
PGSC0003DMG400029338	kMEfloralwhite	0.89222		Non-Hub	74.5074	825.862	1726.23	900.369	turquoise	#40E0D0	PGSC0003DMG400029338	(1 of 2) PTHR23201:SF2 - GIBBERELLIN-REGULATED PROTEIN 1-RELATED	PGSC0003DMG400029338	UNMATCHED	UNMATCHED	UNMATCHED
PGSC0003DMG400029339	kMEfloralwhite	0.950589		Non-Hub	9.67149	986.513	1982.7	996.184	turquoise	#40E0D0	PGSC0003DMG400029339	(1 of 1) PTHR31734:SF303 - AUXIN-RESPONSIVE PROTEIN IAA13	PGSC0003DMG400029339	PGSC0003DMT400075427	AUX/IAA transcriptional regulator	Regulator
PGSC0003DMG400029404	kMEfloralwhite	0.950589		Non-Hub	9.67149	986.513	1982.7	996.184	turquoise	#40E0D0	PGSC0003DMG400029404	(1 of 1) PTHR21461:SF69 - GLYCOSYLTRANSFERASE FAMILY 92 PROTEIN	PGSC0003DMG400029404	UNMATCHED	UNMATCHED	UNMATCHED
PGSC0003DMG400029612	kMEfloralwhite	0.950589		Non-Hub	9.67149	986.513	1982.7	996.184	turquoise	#40E0D0	PGSC0003DMG400029612	(1 of 2) PTHR31232:SF90 - S-PROTEIN HOMOLOG	PGSC0003DMG400029612	UNMATCHED	UNMATCHED	UNMATCHED
PGSC0003DMG400029711	kMEfloralwhite	0.950589		Non-Hub	9.67149	986.513	1982.7	996.184	turquoise	#40E0D0	PGSC0003DMG400029711	not found	PGSC0003DMG400029711	UNMATCHED	UNMATCHED	UNMATCHED
PGSC0003DMG400029735	kMEfloralwhite	0.968527		Non-Hub	-314.139	1168.79	2023.43	854.647	turquoise	#40E0D0	PGSC0003DMG400029735	(1 of 1) PTHR27007:SF193 - L-TYPE LECTIN-DOMAIN CONTAINING RECEPTOR KINASE VII.1	PGSC0003DMG400029735	PGSC0003DMT400076465	RLK-Pelle_L-LEC (receptor-like kinase/Pelle, L-type lectin)	PK RLK-Pelle_L-LEC
PGSC0003DMG400029764	kMEblue	-0.855749		Non-Hub	-913.674	992.42	1071.17	78.7461	saddlebrown	#8B4513	PGSC0003DMG400029764	(1 of 10) KOG0251 - Clathrin assembly protein AP180 and related proteins, contain ENTH domain	PGSC0003DMG400029764	UNMATCHED	UNMATCHED	UNMATCHED
PGSC0003DMG400029768	kMEfloralwhite	0.950589		Non-Hub	9.67149	986.513	1982.7	996.184	turquoise	#40E0D0	PGSC0003DMG400029768	(1 of 3) PTHR31851:SF88 - VACUOLAR IRON TRANSPORTER HOMOLOG 1-RELATED	PGSC0003DMG400029768	UNMATCHED	UNMATCHED	UNMATCHED
PGSC0003DMG400029814	kMEpaleturquoise4	-0.945009		Non-Hub	49.9531	733.568	1517.09	783.521	turquoise	#40E0D0	PGSC0003DMG400029814	(1 of 1) PTHR31681:SF39 - OS01G0785900 PROTEIN	PGSC0003DMG400029814	UNMATCHED	UNMATCHED	UNMATCHED
PGSC0003DMG400029820	kMEfloralwhite	0.950589		Non-Hub	9.67149	986.513	1982.7	996.184	turquoise	#40E0D0	PGSC0003DMG400029820	(1 of 178) IPR011992 - EF-hand domain pair	PGSC0003DMG400029820	UNMATCHED	UNMATCHED	UNMATCHED
PGSC0003DMG400029937	kMEfloralwhite	0.93279		Non-Hub	9.87609	925.321	1860.52	935.197	turquoise	#40E0D0	PGSC0003DMG400029937	(1 of 1) PTHR11040:SF44 - ZIP ZINC TRANSPORTER PROTEIN-RELATED	PGSC0003DMG400029937	UNMATCHED	UNMATCHED	UNMATCHED
PGSC0003DMG400029963	kMEfloralwhite	0.950589		Non-Hub	9.67149	986.513	1982.7	996.184	turquoise	#40E0D0	PGSC0003DMG400029963	not found	PGSC0003DMG400029963	UNMATCHED	UNMATCHED	UNMATCHED
PGSC0003DMG400029999	kMEfloralwhite	0.960824		Non-Hub	-70.8531	1051.96	2033.06	981.106	turquoise	#40E0D0	PGSC0003DMG400029999	(1 of 1) PTHR34119:SF24 - BAR DOMAIN-CONTAINING PROTEIN	PGSC0003DMG400029999	UNMATCHED	UNMATCHED	UNMATCHED
PGSC0003DMG400030009	kMEfloralwhite	0.873373		Non-Hub	-1259.5	1328.7	1397.9	69.1975	plum	#DDA0DD	PGSC0003DMG400030009	(1 of 1) PTHR47988:SF32 - SOMATIC EMBRYOGENESIS RECEPTOR KINASE 2	PGSC0003DMG400030009	UNMATCHED	UNMATCHED	UNMATCHED
PGSC0003DMG400030043	kMEfloralwhite	0.950589		Non-Hub	9.67149	986.513	1982.7	996.184	turquoise	#40E0D0	PGSC0003DMG400030043	(1 of 1) PTHR31902:SF14 - SUCRASE-LIKE PROTEIN	PGSC0003DMG400030043	UNMATCHED	UNMATCHED	UNMATCHED
PGSC0003DMG400030050	kMEfloralwhite	0.950589		Non-Hub	9.67149	986.513	1982.7	996.184	turquoise	#40E0D0	PGSC0003DMG400030050	not found	PGSC0003DMG400030050	UNMATCHED	UNMATCHED	UNMATCHED
PGSC0003DMG400030415	kMEdarkolivegreen1	-0.892963		Non-Hub	-892.727	934.37	976.013	41.643	yellow2	#EEEE00	PGSC0003DMG400030415	(1 of 1) PTHR31867:SF260 - EXPANSIN-A6	PGSC0003DMG400030415	UNMATCHED	UNMATCHED	UNMATCHED
PGSC0003DMG400030442	kMEfloralwhite	0.950589		Non-Hub	9.67149	986.513	1982.7	996.184	turquoise	#40E0D0	PGSC0003DMG400030442	(1 of 1) PTHR45699:SF28 - 60S ACIDIC RIBOSOMAL PROTEIN P0-1	PGSC0003DMG400030442	UNMATCHED	UNMATCHED	UNMATCHED
PGSC0003DMG400030465	kMEcoral3	-0.860016		Non-Hub	-1315.9	1350.91	1385.93	35.0112	lightskyblue3	#8DB6CD	PGSC0003DMG400030465	(1 of 1) K03843 - alpha-1,3/alpha-1,6-mannosyltransferase (ALG2)	PGSC0003DMG400030465	UNMATCHED	UNMATCHED	UNMATCHED
PGSC0003DMG400030503	kMEfloralwhite	0.961361		Non-Hub	-198.201	1100.54	2002.89	902.344	turquoise	#40E0D0	PGSC0003DMG400030503	(1 of 28) PF14009 - PADRE domain (PADRE)	PGSC0003DMG400030503	UNMATCHED	UNMATCHED	UNMATCHED
PGSC0003DMG400030541	kMEcoral3	-0.849442		Non-Hub	-1141.22	1175.79	1210.37	34.5789	tan2	#EE9A49	PGSC0003DMG400030541	(1 of 2) PTHR35094:SF8 - (RAPE) HYPOTHETICAL PROTEIN	PGSC0003DMG400030541	UNMATCHED	UNMATCHED	UNMATCHED
PGSC0003DMG400030549	kMEfloralwhite	0.992554		Non-Hub	-344.528	1200.46	2056.39	855.929	turquoise	#40E0D0	PGSC0003DMG400030549	(1 of 1) PTHR31485:SF7 - PEPTIDYL SERINE ALPHA-GALACTOSYLTRANSFERASE	PGSC0003DMG400030549	UNMATCHED	UNMATCHED	UNMATCHED
PGSC0003DMG400030593	kMEcoral3	-0.89904		Non-Hub	-1334.03	1371.91	1409.78	37.8773	mediumpurple4	#5D478B	PGSC0003DMG400030593	not found	PGSC0003DMG400030593	UNMATCHED	UNMATCHED	UNMATCHED
PGSC0003DMG400030667	kMEfloralwhite	0.950589		Non-Hub	9.67149	986.513	1982.7	996.184	turquoise	#40E0D0	PGSC0003DMG400030667	(1 of 2) IPR019478 - Sirohaem synthase, dimerisation domain	PGSC0003DMG400030667	UNMATCHED	UNMATCHED	UNMATCHED
PGSC0003DMG400030739	kMEfloralwhite	0.950589		Non-Hub	9.67149	986.513	1982.7	996.184	turquoise	#40E0D0	PGSC0003DMG400030739	(1 of 1) PTHR35121:SF5 - GB|AAD20160.1	PGSC0003DMG400030739	UNMATCHED	UNMATCHED	UNMATCHED
PGSC0003DMG400030930	kMEfloralwhite	0.950589		Non-Hub	9.67149	986.513	1982.7	996.184	turquoise	#40E0D0	PGSC0003DMG400030930	not found	PGSC0003DMG400030930	UNMATCHED	UNMATCHED	UNMATCHED
PGSC0003DMG400031016	kMEfloralwhite	0.981138		Non-Hub	-320.51	1184.64	2048.78	864.135	turquoise	#40E0D0	PGSC0003DMG400031016	(1 of 1) K16911 - ATP-dependent RNA helicase DDX21 [EC:3.6.4.13] (DDX21)	PGSC0003DMG400031016	UNMATCHED	UNMATCHED	UNMATCHED
PGSC0003DMG400031029	kMEdarkolivegreen1	-0.877305		Non-Hub	-1017.62	1091.26	1164.91	73.6446	plum	#DDA0DD	PGSC0003DMG400031029	(1 of 6) KOG1650 - Predicted K+/H+-antiporter	PGSC0003DMG400031029	UNMATCHED	UNMATCHED	UNMATCHED
PGSC0003DMG400031035	kMEfloralwhite	0.950589		Non-Hub	9.67149	986.513	1982.7	996.184	turquoise	#40E0D0	PGSC0003DMG400031035	(1 of 2) 1.1.1.285 - 3''-deamino-3''-oxonicotianamine reductase. / 3''-deamino-3''-oxonicotianamine reductase.	PGSC0003DMG400031035	UNMATCHED	UNMATCHED	UNMATCHED
PGSC0003DMG400031126	kMEfloralwhite	0.950589		Non-Hub	9.67149	986.513	1982.7	996.184	turquoise	#40E0D0	PGSC0003DMG400031126	(1 of 1) PTHR33076:SF62 - NON-SPECIFIC LIPID-TRANSFER PROTEIN 8	PGSC0003DMG400031126	UNMATCHED	UNMATCHED	UNMATCHED
PGSC0003DMG400031233	kMEfloralwhite	0.939863		Non-Hub	-116.487	1036.49	1956.48	919.999	turquoise	#40E0D0	PGSC0003DMG400031233	(1 of 1) PTHR31790:SF230 - F-BOX DOMAIN-CONTAINING PROTEIN	PGSC0003DMG400031233	UNMATCHED	UNMATCHED	UNMATCHED
PGSC0003DMG400031235	kMEfloralwhite	0.965172		Non-Hub	-158.022	1111.79	2065.55	953.764	turquoise	#40E0D0	PGSC0003DMG400031235	(1 of 1) PTHR45621:SF11 - OS01G0822200 PROTEIN	PGSC0003DMG400031235	PGSC0003DMT400080243	RLK-Pelle_RLCK-II (receptor-like kinase/Pelle, Receptor Like Cytoplasmic Kinase-II)	PK RLK-Pelle_RLCK-II
PGSC0003DMG400031281	kMEfloralwhite	0.950589		Non-Hub	9.67149	986.513	1982.7	996.184	turquoise	#40E0D0	PGSC0003DMG400031281	(1 of 7) PF07816 - Protein of unknown function (DUF1645) (DUF1645)	PGSC0003DMG400031281	UNMATCHED	UNMATCHED	UNMATCHED
PGSC0003DMG400031290	kMEfloralwhite	0.950589		Non-Hub	9.67149	986.513	1982.7	996.184	turquoise	#40E0D0	PGSC0003DMG400031290	(1 of 1) PTHR31044:SF47 - CARBOHYDRATE-BINDING X8 DOMAIN SUPERFAMILY PROTEIN	PGSC0003DMG400031290	UNMATCHED	UNMATCHED	UNMATCHED
PGSC0003DMG400031294	kMEfloralwhite	0.918926		Non-Hub	-1502.31	1569.94	1637.58	67.6336	plum	#DDA0DD	PGSC0003DMG400031294	(1 of 1) PTHR31657:SF40 - ETHYLENE-RESPONSIVE TRANSCRIPTION FACTOR ERF062	PGSC0003DMG400031294	PGSC0003DMT400080372	Â AP2/ERF-ERF transcription factor	TF
PGSC0003DMG400031412	kMEfloralwhite	0.950701		Non-Hub	-191.177	1104.53	2017.89	913.356	turquoise	#40E0D0	PGSC0003DMG400031412	(1 of 1) K17087 - transmembrane 9 superfamily member 3 (TM9SF3)	PGSC0003DMG400031412	UNMATCHED	UNMATCHED	UNMATCHED
PGSC0003DMG400031425	kMEfloralwhite	0.950589		Non-Hub	9.67149	986.513	1982.7	996.184	turquoise	#40E0D0	PGSC0003DMG400031425	(1 of 1) PTHR45801:SF8 - C2H2 AND C2HC ZINC FINGERS SUPERFAMILY PROTEIN	PGSC0003DMG400031425	PGSC0003DMT400080694	C2H2 transcription factor	TF
PGSC0003DMG400031738	kMEfloralwhite	0.950589		Non-Hub	9.67149	986.513	1982.7	996.184	turquoise	#40E0D0	PGSC0003DMG400031738	(1 of 1) PTHR10791:SF248 - BIDIRECTIONAL SUGAR TRANSPORTER SWEET10	PGSC0003DMG400031738	UNMATCHED	UNMATCHED	UNMATCHED
PGSC0003DMG400031825	kMEcoral3	-0.911051		Non-Hub	-1374.17	1448.9	1523.63	74.7328	plum	#DDA0DD	PGSC0003DMG400031825	not found	PGSC0003DMG400031825	UNMATCHED	UNMATCHED	UNMATCHED
PGSC0003DMG400031856	kMEfloralwhite	0.967903		Non-Hub	-283.446	1078.37	1873.29	794.92	turquoise	#40E0D0	PGSC0003DMG400031856	(1 of 1) PTHR11771:SF126 - LINOLEATE 9S-LIPOXYGENASE 1	PGSC0003DMG400031856	UNMATCHED	UNMATCHED	UNMATCHED
PGSC0003DMG400032142	kMEcoral3	-0.814499		Non-Hub	-1097.46	1142.3	1187.14	44.8422	mediumpurple4	#5D478B	PGSC0003DMG400032142	(1 of 1) PTHR11909:SF391 - CASEIN KINASE-LIKE PROTEIN	PGSC0003DMG400032142	PGSC0003DMT400081865	CK1_CK1-Pl (Cell Kinase 1, Plant-specific)	PK CK1_CK1-Pl
PGSC0003DMG400032187	kMEcoral3	-0.904309		Non-Hub	-1419.26	1495.27	1571.29	76.0179	plum	#DDA0DD	PGSC0003DMG400032187	(1 of 1) PTHR10933:SF9 - LD07294P	PGSC0003DMG400032187	UNMATCHED	UNMATCHED	UNMATCHED
PGSC0003DMG400032242	kMEfloralwhite	0.928937		Non-Hub	-130.542	943.99	1757.44	813.448	turquoise	#40E0D0	PGSC0003DMG400032242	(1 of 1) PTHR44329:SF228 - KINASE-LIKE PROTEIN	PGSC0003DMG400032242	PGSC0003DMT400082063	TKL-Pl-4 (Plant-specific 4)	PK TKL-Pl-4
PGSC0003DMG400032247	kMEfloralwhite	0.941153		Non-Hub	-92.2275	1028.57	1964.92	936.347	turquoise	#40E0D0	PGSC0003DMG400032247	(1 of 1) PTHR31189:SF41 - VICILIN C72	PGSC0003DMG400032247	UNMATCHED	UNMATCHED	UNMATCHED
PGSC0003DMG400032272	kMEfloralwhite	0.972383		Non-Hub	-364.585	1195.33	2026.08	830.749	turquoise	#40E0D0	PGSC0003DMG400032272	(1 of 1) PTHR46067:SF27 - ACYL-COA N-ACYLTRANSFERASES (NAT) SUPERFAMILY PROTEIN	PGSC0003DMG400032272	PGSC0003DMT400082121	GNAT transcriptional regulator	Regulator
PGSC0003DMG400032290	kMEfloralwhite	0.950589		Non-Hub	9.67149	986.513	1982.7	996.184	turquoise	#40E0D0	PGSC0003DMG400032290	(1 of 1) PTHR31580:SF22 - FILAMENT-LIKE PLANT PROTEIN 7	PGSC0003DMG400032290	UNMATCHED	UNMATCHED	UNMATCHED
PGSC0003DMG400032292	kMEfloralwhite	0.950589		Non-Hub	9.67149	986.513	1982.7	996.184	turquoise	#40E0D0	PGSC0003DMG400032292	(1 of 178) IPR011992 - EF-hand domain pair	PGSC0003DMG400032292	UNMATCHED	UNMATCHED	UNMATCHED
PGSC0003DMG400032487	kMEfloralwhite	0.950589		Non-Hub	9.67149	986.513	1982.7	996.184	turquoise	#40E0D0	PGSC0003DMG400032487	(1 of 1) PTHR33122:SF13 - BIFUNCTIONAL INHIBITOR_LIPID-TRANSFER PROTEIN_SEED STORAGE 2S ALBUMIN SUPERFAMILY PROTEIN	PGSC0003DMG400032487	UNMATCHED	UNMATCHED	UNMATCHED
PGSC0003DMG400032535	kMEfloralwhite	0.907859		Non-Hub	-1400.67	1482.86	1565.04	82.1872	plum	#DDA0DD	PGSC0003DMG400032535	(1 of 1) PTHR35135:SF3 - OS05G0517800 PROTEIN	PGSC0003DMG400032535	UNMATCHED	UNMATCHED	UNMATCHED
PGSC0003DMG400033031	kMEfloralwhite	0.96253		Non-Hub	-123.19	1017.1	1911.01	893.908	turquoise	#40E0D0	PGSC0003DMG400033031	(1 of 1) PTHR11214:SF395 - HYDROXYPROLINE O-GALACTOSYLTRANSFERASE GALT6	PGSC0003DMG400033031	UNMATCHED	UNMATCHED	UNMATCHED
PGSC0003DMG400033163	kMEfloralwhite	0.950589		Non-Hub	9.67149	986.513	1982.7	996.184	turquoise	#40E0D0	PGSC0003DMG400033163	not found	PGSC0003DMG400033163	UNMATCHED	UNMATCHED	UNMATCHED
PGSC0003DMG400033317	kMEantiquewhite1	-0.90159		Non-Hub	4.62189	814.469	1633.56	819.091	turquoise	#40E0D0	PGSC0003DMG400033317	not found	PGSC0003DMG400033317	UNMATCHED	UNMATCHED	UNMATCHED
PGSC0003DMG400033565	kMEfloralwhite	0.960205		Non-Hub	-379.812	1245.75	2111.7	865.943	turquoise	#40E0D0	PGSC0003DMG400033565	(1 of 1) PTHR23050:SF544 - CALMODULIN	PGSC0003DMG400033565	UNMATCHED	UNMATCHED	UNMATCHED
PGSC0003DMG400033587	kMEfloralwhite	0.950589		Non-Hub	9.67149	986.513	1982.7	996.184	turquoise	#40E0D0	PGSC0003DMG400033587	not found	PGSC0003DMG400033587	UNMATCHED	UNMATCHED	UNMATCHED
PGSC0003DMG400033609	kMEfloralwhite	0.950589		Non-Hub	9.67149	986.513	1982.7	996.184	turquoise	#40E0D0	PGSC0003DMG400033609	(1 of 1) PTHR48161:SF2 - ORF122B PROTEIN	PGSC0003DMG400033609	UNMATCHED	UNMATCHED	UNMATCHED
PGSC0003DMG400033632	kMEfloralwhite	0.9731		Non-Hub	-321.042	1147.4	1973.76	826.361	turquoise	#40E0D0	PGSC0003DMG400033632	(1 of 7) PTHR48061:SF2 - LEUCINE-RICH REPEAT-CONTAINING N-TERMINAL PLANT-TYPE DOMAIN-CONTAINING PROTEIN	PGSC0003DMG400033632	UNMATCHED	UNMATCHED	UNMATCHED
PGSC0003DMG400033643	kMEfloralwhite	0.956904		Non-Hub	-264.824	1157.55	2050.28	892.728	turquoise	#40E0D0	PGSC0003DMG400033643	(1 of 4) PTHR32278:SF119 - F-BOX PROTEIN PP2-B10-RELATED	PGSC0003DMG400033643	UNMATCHED	UNMATCHED	UNMATCHED
PGSC0003DMG400033678	kMEfloralwhite	0.950589		Non-Hub	9.67149	986.513	1982.7	996.184	turquoise	#40E0D0	PGSC0003DMG400033678	not found	PGSC0003DMG400033678	UNMATCHED	UNMATCHED	UNMATCHED
PGSC0003DMG400033700	kMEfloralwhite	0.950589		Non-Hub	9.67149	986.513	1982.7	996.184	turquoise	#40E0D0	PGSC0003DMG400033700	(1 of 1) PTHR32278:SF111 - F-BOX PROTEIN PP2-B1	PGSC0003DMG400033700	UNMATCHED	UNMATCHED	UNMATCHED
PGSC0003DMG400033932	kMEantiquewhite1	-0.907744		Non-Hub	-38.286	909.174	1780.06	870.888	turquoise	#40E0D0	PGSC0003DMG400033932	(1 of 15) 2.7.1.21 - thymidine kinase. / thymidine kinase.	PGSC0003DMG400033932	UNMATCHED	UNMATCHED	UNMATCHED
PGSC0003DMG400034320	kMEfloralwhite	0.950589		Non-Hub	9.67149	986.513	1982.7	996.184	turquoise	#40E0D0	PGSC0003DMG400034320	(1 of 1) PTHR10903:SF183 - IMMUNE-ASSOCIATED NUCLEOTIDE-BINDING PROTEIN 8	PGSC0003DMG400034320	UNMATCHED	UNMATCHED	UNMATCHED
PGSC0003DMG400034424	kMEfloralwhite	0.950589		Non-Hub	9.67149	986.513	1982.7	996.184	turquoise	#40E0D0	PGSC0003DMG400034424	not found	PGSC0003DMG400034424	UNMATCHED	UNMATCHED	UNMATCHED
PGSC0003DMG400034476	kMEfloralwhite	0.950589		Non-Hub	9.67149	986.513	1982.7	996.184	turquoise	#40E0D0	PGSC0003DMG400034476	(1 of 1) PTHR32096:SF80 - WRKY TRANSCRIPTION FACTOR 27-RELATED	PGSC0003DMG400034476	PGSC0003DMT400084905	WRKY transcription factor	TF
PGSC0003DMG400034613	kMEfloralwhite	0.950589		Non-Hub	9.67149	986.513	1982.7	996.184	turquoise	#40E0D0	PGSC0003DMG400034613	not found	PGSC0003DMG400034613	UNMATCHED	UNMATCHED	UNMATCHED
PGSC0003DMG400034644	kMEfloralwhite	0.950589		Non-Hub	9.67149	986.513	1982.7	996.184	turquoise	#40E0D0	PGSC0003DMG400034644	(1 of 2) PTHR46929:SF3 - MYB_SANT-LIKE DNA-BINDING DOMAIN PROTEIN	PGSC0003DMG400034644	UNMATCHED	UNMATCHED	UNMATCHED
PGSC0003DMG400035049	kMEfloralwhite	0.950589		Non-Hub	9.67149	986.513	1982.7	996.184	turquoise	#40E0D0	PGSC0003DMG400035049	not found	PGSC0003DMG400035049	UNMATCHED	UNMATCHED	UNMATCHED
PGSC0003DMG400035190	kMEfloralwhite	0.950589		Non-Hub	9.67149	986.513	1982.7	996.184	turquoise	#40E0D0	PGSC0003DMG400035190	not found	PGSC0003DMG400035190	UNMATCHED	UNMATCHED	UNMATCHED
PGSC0003DMG400035361	kMEfloralwhite	0.950589		Non-Hub	9.67149	986.513	1982.7	996.184	turquoise	#40E0D0	PGSC0003DMG400035361	not found	PGSC0003DMG400035361	UNMATCHED	UNMATCHED	UNMATCHED
PGSC0003DMG400035459	kMEdarkolivegreen1	-0.882703		Non-Hub	-1092.6	1158.19	1223.78	65.5905	plum	#DDA0DD	PGSC0003DMG400035459	(1 of 5) K03347 - cullin 1 (CUL1, CDC53)	PGSC0003DMG400035459	UNMATCHED	UNMATCHED	UNMATCHED
PGSC0003DMG400035600	kMEfloralwhite	0.950589		Non-Hub	9.67149	986.513	1982.7	996.184	turquoise	#40E0D0	PGSC0003DMG400035600	not found	PGSC0003DMG400035600	UNMATCHED	UNMATCHED	UNMATCHED
PGSC0003DMG400035685	kMEfloralwhite	0.950589		Non-Hub	9.67149	986.513	1982.7	996.184	turquoise	#40E0D0	PGSC0003DMG400035685	(1 of 1) PTHR48014:SF7 - SERINE_THREONINE-PROTEIN KINASE BLUS1	PGSC0003DMG400035685	PGSC0003DMT400086114	STE_STE20-Fray (MAP4K (MAP kinase kinase kinase kinase) genes, homologous to yeast Ste 20, Fray (Named based on Drosophila family member))	PK STE_STE20-Fray
PGSC0003DMG400035784	kMEfloralwhite	0.950589		Non-Hub	9.67149	986.513	1982.7	996.184	turquoise	#40E0D0	PGSC0003DMG400035784	not found	PGSC0003DMG400035784	UNMATCHED	UNMATCHED	UNMATCHED
PGSC0003DMG400036195	kMEfloralwhite	0.950589		Non-Hub	9.67149	986.513	1982.7	996.184	turquoise	#40E0D0	PGSC0003DMG400036195	not found	PGSC0003DMG400036195	UNMATCHED	UNMATCHED	UNMATCHED
PGSC0003DMG400036405	kMEfloralwhite	0.950589		Non-Hub	9.67149	986.513	1982.7	996.184	turquoise	#40E0D0	PGSC0003DMG400036405	not found	PGSC0003DMG400036405	UNMATCHED	UNMATCHED	UNMATCHED
PGSC0003DMG400036522	kMEfloralwhite	0.950589		Non-Hub	9.67149	986.513	1982.7	996.184	turquoise	#40E0D0	PGSC0003DMG400036522	not found	PGSC0003DMG400036522	UNMATCHED	UNMATCHED	UNMATCHED
PGSC0003DMG400036536	kMEfloralwhite	0.950589		Non-Hub	9.67149	986.513	1982.7	996.184	turquoise	#40E0D0	PGSC0003DMG400036536	(1 of 1) PTHR24282:SF15 - CYTOCHROME P450, FAMILY 715, SUBFAMILY A, POLYPEPTIDE 1	PGSC0003DMG400036536	UNMATCHED	UNMATCHED	UNMATCHED
PGSC0003DMG400036565	kMEfloralwhite	0.950589		Non-Hub	9.67149	986.513	1982.7	996.184	turquoise	#40E0D0	PGSC0003DMG400036565	(1 of 1) K11366 - ubiquitin carboxyl-terminal hydrolase 22/27/51 [EC:3.4.19.12] (USP22_27_51, UBP8)	PGSC0003DMG400036565	UNMATCHED	UNMATCHED	UNMATCHED
PGSC0003DMG400036570	kMEfloralwhite	0.950589		Non-Hub	9.67149	986.513	1982.7	996.184	turquoise	#40E0D0	PGSC0003DMG400036570	(1 of 1) PTHR31086:SF22 - ALUMINUM-ACTIVATED MALATE TRANSPORTER 1-RELATED	PGSC0003DMG400036570	UNMATCHED	UNMATCHED	UNMATCHED
PGSC0003DMG400036869	kMEfloralwhite	0.950589		Non-Hub	9.67149	986.513	1982.7	996.184	turquoise	#40E0D0	PGSC0003DMG400036869	(1 of 1) PTHR32091:SF17 - EUKARYOTIC TRANSLATION INITIATION FACTOR 4B3	PGSC0003DMG400036869	UNMATCHED	UNMATCHED	UNMATCHED
PGSC0003DMG400036887	kMEfloralwhite	0.950589		Non-Hub	9.67149	986.513	1982.7	996.184	turquoise	#40E0D0	PGSC0003DMG400036887	(1 of 19) K03094 - S-phase kinase-associated protein 1 (SKP1, CBF3D)	PGSC0003DMG400036887	UNMATCHED	UNMATCHED	UNMATCHED
PGSC0003DMG400037321	kMEfloralwhite	0.950589		Non-Hub	9.67149	986.513	1982.7	996.184	turquoise	#40E0D0	PGSC0003DMG400037321	(1 of 1) PTHR33573:SF44 - CASP-LIKE PROTEIN 4D1	PGSC0003DMG400037321	UNMATCHED	UNMATCHED	UNMATCHED
PGSC0003DMG400037444	kMEfloralwhite	0.950589		Non-Hub	9.67149	986.513	1982.7	996.184	turquoise	#40E0D0	PGSC0003DMG400037444	(1 of 1) PTHR31707:SF205 - PECTINESTERASE_PECTINESTERASE INHIBITOR 22-RELATED	PGSC0003DMG400037444	UNMATCHED	UNMATCHED	UNMATCHED
PGSC0003DMG400037689	kMEfloralwhite	0.950589		Non-Hub	9.67149	986.513	1982.7	996.184	turquoise	#40E0D0	PGSC0003DMG400037689	not found	PGSC0003DMG400037689	UNMATCHED	UNMATCHED	UNMATCHED
PGSC0003DMG400037779	kMEfloralwhite	0.950589		Non-Hub	9.67149	986.513	1982.7	996.184	turquoise	#40E0D0	PGSC0003DMG400037779	not found	PGSC0003DMG400037779	UNMATCHED	UNMATCHED	UNMATCHED
PGSC0003DMG400038056	kMEfloralwhite	0.950589		Non-Hub	9.67149	986.513	1982.7	996.184	turquoise	#40E0D0	PGSC0003DMG400038056	not found	PGSC0003DMG400038056	UNMATCHED	UNMATCHED	UNMATCHED
PGSC0003DMG400038238	kMEfloralwhite	0.950589		Non-Hub	9.67149	986.513	1982.7	996.184	turquoise	#40E0D0	PGSC0003DMG400038238	(1 of 1) PTHR23056:SF116 - CALCINEURIN B-LIKE PROTEIN 2	PGSC0003DMG400038238	UNMATCHED	UNMATCHED	UNMATCHED
PGSC0003DMG400038354	kMEfloralwhite	0.950589		Non-Hub	9.67149	986.513	1982.7	996.184	turquoise	#40E0D0	PGSC0003DMG400038354	(1 of 1) PTHR31790:SF594 - F-BOX_ASSOCIATED INTERACTION DOMAIN PROTEIN	PGSC0003DMG400038354	UNMATCHED	UNMATCHED	UNMATCHED
PGSC0003DMG400038438	kMEfloralwhite	0.950589		Non-Hub	9.67149	986.513	1982.7	996.184	turquoise	#40E0D0	PGSC0003DMG400038438	(1 of 5) PTHR48047:SF45 - GLYCOSYLTRANSFERASE	PGSC0003DMG400038438	UNMATCHED	UNMATCHED	UNMATCHED
PGSC0003DMG400038480	kMEfloralwhite	0.950589		Non-Hub	9.67149	986.513	1982.7	996.184	turquoise	#40E0D0	PGSC0003DMG400038480	(1 of 2) PTHR46354:SF11 - PROTEIN DOG1-LIKE 2-RELATED	PGSC0003DMG400038480	UNMATCHED	UNMATCHED	UNMATCHED
PGSC0003DMG400038570	kMEfloralwhite	0.950589		Non-Hub	9.67149	986.513	1982.7	996.184	turquoise	#40E0D0	PGSC0003DMG400038570	not found	PGSC0003DMG400038570	UNMATCHED	UNMATCHED	UNMATCHED
PGSC0003DMG400038800	kMEfloralwhite	0.950589		Non-Hub	9.67149	986.513	1982.7	996.184	turquoise	#40E0D0	PGSC0003DMG400038800	(1 of 1) PTHR33076:SF66 - NON-SPECIFIC LIPID-TRANSFER PROTEIN 9	PGSC0003DMG400038800	UNMATCHED	UNMATCHED	UNMATCHED
PGSC0003DMG400038806	kMEfloralwhite	0.950589		Non-Hub	9.67149	986.513	1982.7	996.184	turquoise	#40E0D0	PGSC0003DMG400038806	not found	PGSC0003DMG400038806	UNMATCHED	UNMATCHED	UNMATCHED
PGSC0003DMG400038815	kMEfloralwhite	0.950589		Non-Hub	9.67149	986.513	1982.7	996.184	turquoise	#40E0D0	PGSC0003DMG400038815	not found	PGSC0003DMG400038815	UNMATCHED	UNMATCHED	UNMATCHED
PGSC0003DMG400038816	kMEfloralwhite	0.950589		Non-Hub	9.67149	986.513	1982.7	996.184	turquoise	#40E0D0	PGSC0003DMG400038816	not found	PGSC0003DMG400038816	UNMATCHED	UNMATCHED	UNMATCHED
PGSC0003DMG400038860	kMEfloralwhite	0.950589		Non-Hub	9.67149	986.513	1982.7	996.184	turquoise	#40E0D0	PGSC0003DMG400038860	not found	PGSC0003DMG400038860	UNMATCHED	UNMATCHED	UNMATCHED
PGSC0003DMG400039532	kMEcoral3	-0.917959		Non-Hub	-1381.34	1422.05	1462.75	40.7022	powderblue	#B0E0E6	PGSC0003DMG400039532	(1 of 1) PTHR23050:SF502 - CALCIUM-BINDING PROTEIN CML37	PGSC0003DMG400039532	UNMATCHED	UNMATCHED	UNMATCHED
PGSC0003DMG400039686	kMEfloralwhite	0.950589		Non-Hub	9.67149	986.513	1982.7	996.184	turquoise	#40E0D0	PGSC0003DMG400039686	not found	PGSC0003DMG400039686	UNMATCHED	UNMATCHED	UNMATCHED
PGSC0003DMG400039693	kMEfloralwhite	0.950589		Non-Hub	9.67149	986.513	1982.7	996.184	turquoise	#40E0D0	PGSC0003DMG400039693	not found	PGSC0003DMG400039693	UNMATCHED	UNMATCHED	UNMATCHED
PGSC0003DMG400039736	kMEfloralwhite	0.950589		Non-Hub	9.67149	986.513	1982.7	996.184	turquoise	#40E0D0	PGSC0003DMG400039736	not found	PGSC0003DMG400039736	UNMATCHED	UNMATCHED	UNMATCHED
PGSC0003DMG400039762	kMEfloralwhite	0.950589		Non-Hub	9.67149	986.513	1982.7	996.184	turquoise	#40E0D0	PGSC0003DMG400039762	not found	PGSC0003DMG400039762	UNMATCHED	UNMATCHED	UNMATCHED
PGSC0003DMG400039854	kMEfloralwhite	0.950589		Non-Hub	9.67149	986.513	1982.7	996.184	turquoise	#40E0D0	PGSC0003DMG400039854	not found	PGSC0003DMG400039854	UNMATCHED	UNMATCHED	UNMATCHED
PGSC0003DMG400039970	kMEfloralwhite	0.950589		Non-Hub	9.67149	986.513	1982.7	996.184	turquoise	#40E0D0	PGSC0003DMG400039970	(1 of 2) PF00931//PF07725//PF20160 - NB-ARC domain (NB-ARC) // Leucine Rich Repeat (LRR_3) // C-JID domain (C-JID)	PGSC0003DMG400039970	UNMATCHED	UNMATCHED	UNMATCHED
PGSC0003DMG400040062	kMEfloralwhite	0.950589		Non-Hub	9.67149	986.513	1982.7	996.184	turquoise	#40E0D0	PGSC0003DMG400040062	not found	PGSC0003DMG400040062	UNMATCHED	UNMATCHED	UNMATCHED
PGSC0003DMG400040673	kMEfloralwhite	0.950589		Non-Hub	9.67149	986.513	1982.7	996.184	turquoise	#40E0D0	PGSC0003DMG400040673	not found	PGSC0003DMG400040673	UNMATCHED	UNMATCHED	UNMATCHED
PGSC0003DMG400040954	kMEfloralwhite	0.950589		Non-Hub	9.67149	986.513	1982.7	996.184	turquoise	#40E0D0	PGSC0003DMG400040954	(1 of 1) PTHR33076:SF102 - NON-SPECIFIC LIPID-TRANSFER PROTEIN 1	PGSC0003DMG400040954	UNMATCHED	UNMATCHED	UNMATCHED
PGSC0003DMG400040969	kMEfloralwhite	0.950589		Non-Hub	9.67149	986.513	1982.7	996.184	turquoise	#40E0D0	PGSC0003DMG400040969	not found	PGSC0003DMG400040969	UNMATCHED	UNMATCHED	UNMATCHED
PGSC0003DMG400040971	kMEfloralwhite	0.950589		Non-Hub	9.67149	986.513	1982.7	996.184	turquoise	#40E0D0	PGSC0003DMG400040971	not found	PGSC0003DMG400040971	UNMATCHED	UNMATCHED	UNMATCHED
PGSC0003DMG400041413	kMEfloralwhite	0.950589		Non-Hub	9.67149	986.513	1982.7	996.184	turquoise	#40E0D0	PGSC0003DMG400041413	(1 of 1) IPR001810//IPR005174//IPR036047//IPR036258 - F-box domain // Domain unknown function DUF295 // F-box-like domain superfamily // Apyrase superfamily	PGSC0003DMG400041413	UNMATCHED	UNMATCHED	UNMATCHED
PGSC0003DMG400041467	kMEfloralwhite	0.94311		Non-Hub	-135.76	1031.31	1926.87	895.553	turquoise	#40E0D0	PGSC0003DMG400041467	(1 of 1) PTHR45988:SF61 - ZINC FINGER PROTEIN ZAT10	PGSC0003DMG400041467	PGSC0003DMT400091896	C2H2 transcription factor	TF
PGSC0003DMG400041725	kMEfloralwhite	0.950589		Non-Hub	9.67149	986.513	1982.7	996.184	turquoise	#40E0D0	PGSC0003DMG400041725	(1 of 1) PTHR46162:SF2 - TRAF-LIKE FAMILY PROTEIN	PGSC0003DMG400041725	UNMATCHED	UNMATCHED	UNMATCHED
PGSC0003DMG400041780	kMEfloralwhite	0.950589		Non-Hub	9.67149	986.513	1982.7	996.184	turquoise	#40E0D0	PGSC0003DMG400041780	(1 of 1) PTHR47364:SF2 - CYSTEINE PROTEINASE INHIBITOR 5	PGSC0003DMG400041780	UNMATCHED	UNMATCHED	UNMATCHED
PGSC0003DMG400041816	kMEfloralwhite	0.950589		Non-Hub	9.67149	986.513	1982.7	996.184	turquoise	#40E0D0	PGSC0003DMG400041816	(1 of 1) PTHR21461:SF69 - GLYCOSYLTRANSFERASE FAMILY 92 PROTEIN	PGSC0003DMG400041816	UNMATCHED	UNMATCHED	UNMATCHED
PGSC0003DMG400041825	kMEfloralwhite	0.950589		Non-Hub	9.67149	986.513	1982.7	996.184	turquoise	#40E0D0	PGSC0003DMG400041825	(1 of 3) PF00098//PF06839 - Zinc knuckle (zf-CCHC) // GRF zinc finger (zf-GRF)	PGSC0003DMG400041825	UNMATCHED	UNMATCHED	UNMATCHED
PGSC0003DMG400042123	kMEfloralwhite	0.950589		Non-Hub	9.67149	986.513	1982.7	996.184	turquoise	#40E0D0	PGSC0003DMG400042123	(1 of 1) 2.4.1.5 - dextransucrase. / sucrose 6-glucosyltransferase.	PGSC0003DMG400042123	UNMATCHED	UNMATCHED	UNMATCHED
PGSC0003DMG400042136	kMEfloralwhite	0.950589		Non-Hub	9.67149	986.513	1982.7	996.184	turquoise	#40E0D0	PGSC0003DMG400042136	not found	PGSC0003DMG400042136	UNMATCHED	UNMATCHED	UNMATCHED
PGSC0003DMG400042341	kMEfloralwhite	0.950589		Non-Hub	9.67149	986.513	1982.7	996.184	turquoise	#40E0D0	PGSC0003DMG400042341	not found	PGSC0003DMG400042341	UNMATCHED	UNMATCHED	UNMATCHED
PGSC0003DMG400042364	kMEfloralwhite	0.950589		Non-Hub	9.67149	986.513	1982.7	996.184	turquoise	#40E0D0	PGSC0003DMG400042364	(1 of 2) K03681 - exosome complex component RRP40 (RRP40, EXOSC3)	PGSC0003DMG400042364	UNMATCHED	UNMATCHED	UNMATCHED
PGSC0003DMG400042424	kMEfloralwhite	0.950589		Non-Hub	9.67149	986.513	1982.7	996.184	turquoise	#40E0D0	PGSC0003DMG400042424	not found	PGSC0003DMG400042424	UNMATCHED	UNMATCHED	UNMATCHED
PGSC0003DMG400042845	kMEfloralwhite	0.950589		Non-Hub	9.67149	986.513	1982.7	996.184	turquoise	#40E0D0	PGSC0003DMG400042845	not found	PGSC0003DMG400042845	UNMATCHED	UNMATCHED	UNMATCHED
PGSC0003DMG400042856	kMEfloralwhite	0.950589		Non-Hub	9.67149	986.513	1982.7	996.184	turquoise	#40E0D0	PGSC0003DMG400042856	(1 of 1) PTHR13581:SF5 - MRG/MORF4L-BINDING PROTEIN	PGSC0003DMG400042856	UNMATCHED	UNMATCHED	UNMATCHED
PGSC0003DMG400043216	kMEfloralwhite	0.950589		Non-Hub	9.67149	986.513	1982.7	996.184	turquoise	#40E0D0	PGSC0003DMG400043216	not found	PGSC0003DMG400043216	UNMATCHED	UNMATCHED	UNMATCHED
PGSC0003DMG400043296	kMEfloralwhite	0.950589		Non-Hub	9.67149	986.513	1982.7	996.184	turquoise	#40E0D0	PGSC0003DMG400043296	not found	PGSC0003DMG400043296	UNMATCHED	UNMATCHED	UNMATCHED
PGSC0003DMG400043356	kMEfloralwhite	0.950589		Non-Hub	9.67149	986.513	1982.7	996.184	turquoise	#40E0D0	PGSC0003DMG400043356	(1 of 1) PTHR45648:SF5 - SINAPINE ESTERASE	PGSC0003DMG400043356	UNMATCHED	UNMATCHED	UNMATCHED
PGSC0003DMG400043376	kMEfloralwhite	0.950589		Non-Hub	9.67149	986.513	1982.7	996.184	turquoise	#40E0D0	PGSC0003DMG400043376	(1 of 1) PTHR11017:SF559 - DISEASE RESISTANCE PROTEIN (TIR-NBS-LRR CLASS) FAMILY	PGSC0003DMG400043376	UNMATCHED	UNMATCHED	UNMATCHED
PGSC0003DMG400043810	kMEfloralwhite	0.950589		Non-Hub	9.67149	986.513	1982.7	996.184	turquoise	#40E0D0	PGSC0003DMG400043810	not found	PGSC0003DMG400043810	UNMATCHED	UNMATCHED	UNMATCHED
PGSC0003DMG400043972	kMEfloralwhite	0.950589		Non-Hub	9.67149	986.513	1982.7	996.184	turquoise	#40E0D0	PGSC0003DMG400043972	not found	PGSC0003DMG400043972	UNMATCHED	UNMATCHED	UNMATCHED
PGSC0003DMG400044051	kMEfloralwhite	0.950589		Non-Hub	9.67149	986.513	1982.7	996.184	turquoise	#40E0D0	PGSC0003DMG400044051	not found	PGSC0003DMG400044051	UNMATCHED	UNMATCHED	UNMATCHED
PGSC0003DMG400044257	kMEfloralwhite	0.950589		Non-Hub	9.67149	986.513	1982.7	996.184	turquoise	#40E0D0	PGSC0003DMG400044257	not found	PGSC0003DMG400044257	UNMATCHED	UNMATCHED	UNMATCHED
PGSC0003DMG400044745	kMEfloralwhite	0.98493		Non-Hub	-187.245	1145.51	2103.77	958.26	turquoise	#40E0D0	PGSC0003DMG400044745	(1 of 1) PF07714//PF19160 - Protein tyrosine and serine/threonine kinase (PK_Tyr_Ser-Thr) // SPARK (SPARK)	PGSC0003DMG400044745	PGSC0003DMT400095174	RLK-Pelle_RKF3 (receptor-like kinase/Pelle, Receptor-like kinase in flowers 3)	PK RLK-Pelle_RKF3
PGSC0003DMG400044755	kMEfloralwhite	0.950589		Non-Hub	9.67149	986.513	1982.7	996.184	turquoise	#40E0D0	PGSC0003DMG400044755	not found	PGSC0003DMG400044755	UNMATCHED	UNMATCHED	UNMATCHED
PGSC0003DMG400044985	kMEfloralwhite	0.950589		Non-Hub	9.67149	986.513	1982.7	996.184	turquoise	#40E0D0	PGSC0003DMG400044985	(1 of 3) PTHR33076:SF50 - NON-SPECIFIC LIPID-TRANSFER PROTEIN 10-RELATED	PGSC0003DMG400044985	UNMATCHED	UNMATCHED	UNMATCHED
PGSC0003DMG400045044	kMEfloralwhite	0.950589		Non-Hub	9.67149	986.513	1982.7	996.184	turquoise	#40E0D0	PGSC0003DMG400045044	not found	PGSC0003DMG400045044	UNMATCHED	UNMATCHED	UNMATCHED
PGSC0003DMG400045095	kMEfloralwhite	0.950589		Non-Hub	9.67149	986.513	1982.7	996.184	turquoise	#40E0D0	PGSC0003DMG400045095	(1 of 1) 4.2.3.106//4.2.3.108//4.2.3.109//4.2.3.113//4.2.3.119//4.2.3.120//4.2.3.15//4.2.3.16 - (E)-beta-ocimene synthase. / beta-ocimene synthase. // 1,8-cineole synthase. / 1,8-cineole cyclase. // (-)-sabinene synthase. / (-)-sabinene synthase. // terpinolene synthase. / terpinolene synthase. // (-)-alpha-pinene synthase. / (-)-alpha-pinene cyclase. // (-)-beta-pinene synthase. / beta-geraniole…	PGSC0003DMG400045095	UNMATCHED	UNMATCHED	UNMATCHED
PGSC0003DMG400045571	kMEfloralwhite	0.950589		Non-Hub	9.67149	986.513	1982.7	996.184	turquoise	#40E0D0	PGSC0003DMG400045571	(1 of 16) PTHR31744:SF229 - NAC TRANSCRIPTION FACTOR	PGSC0003DMG400045571	PGSC0003DMT400096000	NAC transcription factor	TF
PGSC0003DMG400045649	kMEfloralwhite	0.950589		Non-Hub	9.67149	986.513	1982.7	996.184	turquoise	#40E0D0	PGSC0003DMG400045649	(1 of 1) PTHR11945:SF583 - AGAMOUS-LIKE 96	PGSC0003DMG400045649	PGSC0003DMT400096078	MADS-M-type transcription factor	TF
PGSC0003DMG400046154	kMEfloralwhite	0.950589		Non-Hub	9.67149	986.513	1982.7	996.184	turquoise	#40E0D0	PGSC0003DMG400046154	(1 of 3) PTHR31677:SF265 - ETHYLENE-RESPONSIVE TRANSCRIPTION FACTOR 10-RELATED	PGSC0003DMG400046154	UNMATCHED	UNMATCHED	UNMATCHED
PGSC0003DMG400046173	kMEfloralwhite	0.950589		Non-Hub	9.67149	986.513	1982.7	996.184	turquoise	#40E0D0	PGSC0003DMG400046173	not found	PGSC0003DMG400046173	UNMATCHED	UNMATCHED	UNMATCHED
PGSC0003DMG400046279	kMEfloralwhite	0.950589		Non-Hub	9.67149	986.513	1982.7	996.184	turquoise	#40E0D0	PGSC0003DMG400046279	(1 of 6) PTHR31111:SF50 - F-BOX DOMAIN-CONTAINING PROTEIN	PGSC0003DMG400046279	UNMATCHED	UNMATCHED	UNMATCHED
PGSC0003DMG400046578	kMEfloralwhite	0.950589		Non-Hub	9.67149	986.513	1982.7	996.184	turquoise	#40E0D0	PGSC0003DMG400046578	(1 of 1) PTHR43539:SF77 - INDOLE-3-PYRUVATE MONOOXYGENASE YUCCA10-RELATED	PGSC0003DMG400046578	UNMATCHED	UNMATCHED	UNMATCHED
PGSC0003DMG400046711	kMEfloralwhite	0.950589		Non-Hub	9.67149	986.513	1982.7	996.184	turquoise	#40E0D0	PGSC0003DMG400046711	(1 of 4) PTHR27008:SF526 - (RAPE) HYPOTHETICAL PROTEIN	PGSC0003DMG400046711	PGSC0003DMT400097140	RLK-Pelle_LRR-XII-1 (receptor-like kinase/Pelle, leucine-rich repeat-XII-1)	PK RLK-Pelle_LRR-XII-1
PGSC0003DMG400046726	kMEfloralwhite	0.96125		Non-Hub	-289.751	1161.84	2033.93	872.087	turquoise	#40E0D0	PGSC0003DMG400046726	(1 of 1) PTHR31215:SF18 - F-BOX DOMAIN-CONTAINING PROTEIN	PGSC0003DMG400046726	UNMATCHED	UNMATCHED	UNMATCHED
PGSC0003DMG400046742	kMEfloralwhite	0.950589		Non-Hub	9.67149	986.513	1982.7	996.184	turquoise	#40E0D0	PGSC0003DMG400046742	not found	PGSC0003DMG400046742	UNMATCHED	UNMATCHED	UNMATCHED
PGSC0003DMG400046939	kMEfloralwhite	0.950589		Non-Hub	9.67149	986.513	1982.7	996.184	turquoise	#40E0D0	PGSC0003DMG400046939	not found	PGSC0003DMG400046939	UNMATCHED	UNMATCHED	UNMATCHED
PGSC0003DMG400046998	kMEfloralwhite	0.907567		Non-Hub	-21.4523	861.76	1702.07	840.308	turquoise	#40E0D0	PGSC0003DMG400046998	(1 of 1) PTHR44575:SF2 - OS01G0589200 PROTEIN	PGSC0003DMG400046998	UNMATCHED	UNMATCHED	UNMATCHED
PGSC0003DMG400047233	kMEcoral3	-0.894788		Non-Hub	-1157.7	1229.95	1302.2	72.2502	darkslateblue	#483D8B	PGSC0003DMG400047233	(1 of 2) PTHR23050:SF543 - CALMODULIN-1	PGSC0003DMG400047233	UNMATCHED	UNMATCHED	UNMATCHED
PGSC0003DMG400047263	kMEfloralwhite	0.950589		Non-Hub	9.67149	986.513	1982.7	996.184	turquoise	#40E0D0	PGSC0003DMG400047263	not found	PGSC0003DMG400047263	UNMATCHED	UNMATCHED	UNMATCHED
PGSC0003DMG400047346	kMEfloralwhite	0.93832		Non-Hub	-293.314	1097.38	1901.44	804.061	turquoise	#40E0D0	PGSC0003DMG400047346	(1 of 1) PTHR45927:SF11 - LYSM DOMAIN RECEPTOR-LIKE KINASE 4	PGSC0003DMG400047346	PGSC0003DMT400097775	RLK-Pelle_LysM (receptor-like kinase/Pelle, LysM Domain-containing Kinase)	PK RLK-Pelle_LysM
PGSC0003DMG401000594	kMEfloralwhite	0.944587		Non-Hub	-72.359	1028.63	1984.91	956.276	turquoise	#40E0D0	PGSC0003DMG401000594	(1 of 1) 1.14.11.11//1.14.11.9 - hyoscyamine (6S)-dioxygenase. / hyoscyamine 6beta-hydroxylase. // flavanone 3-dioxygenase. / naringenin 3-hydroxylase.	PGSC0003DMG401000594	UNMATCHED	UNMATCHED	UNMATCHED
PGSC0003DMG401001401	kMEcornflowerblue	0.850728		Non-Hub	-925.48	973.164	1020.85	47.6842	yellow2	#EEEE00	PGSC0003DMG401001401	(1 of 1) PTHR45666:SF15 - TYPE I INOSITOL POLYPHOSPHATE 5-PHOSPHATASE 8	PGSC0003DMG401001401	UNMATCHED	UNMATCHED	UNMATCHED
PGSC0003DMG401001828	kMEdarkolivegreen1	-0.875402		Non-Hub	-1143.34	1208.99	1274.65	65.6528	plum	#DDA0DD	PGSC0003DMG401001828	(1 of 7) PTHR48061:SF12 - VOC DOMAIN-CONTAINING PROTEIN	PGSC0003DMG401001828	UNMATCHED	UNMATCHED	UNMATCHED
PGSC0003DMG401002869	kMEfloralwhite	0.955101		Non-Hub	-133.795	1040.84	1947.89	907.045	turquoise	#40E0D0	PGSC0003DMG401002869	(1 of 7) PTHR48061:SF12 - VOC DOMAIN-CONTAINING PROTEIN	PGSC0003DMG401002869	UNMATCHED	UNMATCHED	UNMATCHED
PGSC0003DMG401006284	kMEcoral3	-0.948394		Non-Hub	-1587.94	1621.83	1655.72	33.8879	powderblue	#B0E0E6	PGSC0003DMG401006284	(1 of 1) PTHR31251:SF108 - SQUAMOSA PROMOTER-BINDING-LIKE PROTEIN 7	PGSC0003DMG401006284	PGSC0003DMT400016071	SBP transcription factor	TF
PGSC0003DMG401006561	kMEfloralwhite	0.950589		Non-Hub	9.67149	986.513	1982.7	996.184	turquoise	#40E0D0	PGSC0003DMG401006561	not found	PGSC0003DMG401006561	UNMATCHED	UNMATCHED	UNMATCHED
PGSC0003DMG401009815	kMEfloralwhite	0.950589		Non-Hub	9.67149	986.513	1982.7	996.184	turquoise	#40E0D0	PGSC0003DMG401009815	(1 of 3) PTHR31907:SF24 - MLP-LIKE PROTEIN 28-RELATED	PGSC0003DMG401009815	UNMATCHED	UNMATCHED	UNMATCHED
PGSC0003DMG401010182	kMEfloralwhite	0.950589		Non-Hub	9.67149	986.513	1982.7	996.184	turquoise	#40E0D0	PGSC0003DMG401010182	(1 of 1) PTHR27008:SF601 - PROTEIN KINASE DOMAIN-CONTAINING PROTEIN	PGSC0003DMG401010182	UNMATCHED	UNMATCHED	UNMATCHED
PGSC0003DMG401010644	kMEfloralwhite	0.950589		Non-Hub	9.67149	986.513	1982.7	996.184	turquoise	#40E0D0	PGSC0003DMG401010644	not found	PGSC0003DMG401010644	UNMATCHED	UNMATCHED	UNMATCHED
PGSC0003DMG401012324	kMEfloralwhite	0.950589		Non-Hub	9.67149	986.513	1982.7	996.184	turquoise	#40E0D0	PGSC0003DMG401012324	not found	PGSC0003DMG401012324	UNMATCHED	UNMATCHED	UNMATCHED
PGSC0003DMG401014249	kMEcoral3	-0.828509		Non-Hub	-1036.23	1105.63	1175.03	69.4016	orangered3	#CD3700	PGSC0003DMG401014249	(1 of 1) PTHR47100:SF5 - DUAL SPECIFICITY PROTEIN PHOSPHATASE PHS1	PGSC0003DMG401014249	UNMATCHED	UNMATCHED	UNMATCHED
PGSC0003DMG401014734	kMEfloralwhite	0.950589		Non-Hub	9.67149	986.513	1982.7	996.184	turquoise	#40E0D0	PGSC0003DMG401014734	(1 of 1) K09754 - coumaroylquinate(coumaroylshikimate) 3'-monooxygenase (CYP98A3, C3'H)	PGSC0003DMG401014734	UNMATCHED	UNMATCHED	UNMATCHED
PGSC0003DMG401015935	kMEfloralwhite	0.971379		Non-Hub	-334.345	1234.96	2135.57	900.61	turquoise	#40E0D0	PGSC0003DMG401015935	(1 of 1) 1.5.1.8//1.5.1.9 - saccharopine dehydrogenase (NADP(+), L-lysine-forming). / lysine-ketoglutarate reductase. // saccharopine dehydrogenase (NAD(+), L-glutamate-forming). / saccharopin dehydrogenase.	PGSC0003DMG401015935	UNMATCHED	UNMATCHED	UNMATCHED
PGSC0003DMG401016246	kMEfloralwhite	0.900657		Non-Hub	-157.216	1014.12	1871.03	856.906	turquoise	#40E0D0	PGSC0003DMG401016246	(1 of 1) PTHR10353:SF36 - PROTEIN KLO-1-RELATED	PGSC0003DMG401016246	UNMATCHED	UNMATCHED	UNMATCHED
PGSC0003DMG401016333	kMEcoral3	-0.907351		Non-Hub	-1277.98	1341.55	1405.13	63.5765	darkslateblue	#483D8B	PGSC0003DMG401016333	(1 of 1) PTHR32295:SF232 - PROTEIN IQ-DOMAIN 13	PGSC0003DMG401016333	UNMATCHED	UNMATCHED	UNMATCHED
PGSC0003DMG401016935	kMEcoral3	-0.974001		Non-Hub	-283.875	1093.02	1902.16	809.143	turquoise	#40E0D0	PGSC0003DMG401016935	not found	PGSC0003DMG401016935	UNMATCHED	UNMATCHED	UNMATCHED
PGSC0003DMG401019696	kMEfloralwhite	0.950589		Non-Hub	9.67149	986.513	1982.7	996.184	turquoise	#40E0D0	PGSC0003DMG401019696	(1 of 1) PTHR24056:SF397 - OS11G0242500 PROTEIN	PGSC0003DMG401019696	PGSC0003DMT400050723	CMGC_CDK-CRK7-CDK9 (Cyclin Dependent Kinase, cdc2-related kinase 7 - Cyclin-dependent kinase 9)	PK CMGC_CDK-CRK7-CDK9
PGSC0003DMG401021129	kMEfloralwhite	0.950589		Non-Hub	9.67149	986.513	1982.7	996.184	turquoise	#40E0D0	PGSC0003DMG401021129	not found	PGSC0003DMG401021129	UNMATCHED	UNMATCHED	UNMATCHED
PGSC0003DMG401021320	kMEfloralwhite	0.950589		Non-Hub	9.67149	986.513	1982.7	996.184	turquoise	#40E0D0	PGSC0003DMG401021320	(1 of 2) K17301 - coatomer, subunit beta (COPB1, SEC26)	PGSC0003DMG401021320	UNMATCHED	UNMATCHED	UNMATCHED
PGSC0003DMG401022195	kMEfloralwhite	0.950589		Non-Hub	9.67149	986.513	1982.7	996.184	turquoise	#40E0D0	PGSC0003DMG401022195	(1 of 4) K08272 - calcium binding protein 39 (CAB39, MO25)	PGSC0003DMG401022195	UNMATCHED	UNMATCHED	UNMATCHED
PGSC0003DMG401022401	kMEfloralwhite	0.950589		Non-Hub	9.67149	986.513	1982.7	996.184	turquoise	#40E0D0	PGSC0003DMG401022401	not found	PGSC0003DMG401022401	UNMATCHED	UNMATCHED	UNMATCHED
PGSC0003DMG401022737	kMEfloralwhite	0.938238		Non-Hub	-207.979	1092.69	1977.4	884.709	turquoise	#40E0D0	PGSC0003DMG401022737	(1 of 1) PTHR18896:SF65 - PHOSPHOLIPASE D BETA 1-RELATED	PGSC0003DMG401022737	UNMATCHED	UNMATCHED	UNMATCHED
PGSC0003DMG401026315	kMEfloralwhite	0.921333		Non-Hub	-30.3256	963.963	1897.6	933.638	turquoise	#40E0D0	PGSC0003DMG401026315	(1 of 1) PTHR13182:SF20 - CYTOPLASMIC 60S SUBUNIT BIOGENESIS FACTOR REI1 HOMOLOG 2	PGSC0003DMG401026315	UNMATCHED	UNMATCHED	UNMATCHED
PGSC0003DMG401027501	kMEblue	-0.819107		Non-Hub	-914.385	984.851	1055.32	70.4658	darkslateblue	#483D8B	PGSC0003DMG401027501	(1 of 1) PTHR34466//PTHR34466.SF2 - FAMILY NOT NAMED // GENOMIC DNA, CHROMOSOME 5, P1 CLONE:MXI22	PGSC0003DMG401027501	UNMATCHED	UNMATCHED	UNMATCHED
PGSC0003DMG401027812	kMEantiquewhite1	-0.893305		Non-Hub	76.612	731.322	1539.26	807.934	turquoise	#40E0D0	PGSC0003DMG401027812	(1 of 1) PTHR10015:SF430 - E2F_DP FAMILY WINGED-HELIX DNA-BINDING DOMAIN-CONTAINING PROTEIN-RELATED	PGSC0003DMG401027812	PGSC0003DMT400071486	HSF transcription factor	TF
PGSC0003DMG401028731	kMEfloralwhite	0.950589		Non-Hub	9.67149	986.513	1982.7	996.184	turquoise	#40E0D0	PGSC0003DMG401028731	(1 of 1) PTHR24056:SF529 - PROTEIN KINASE DOMAIN-CONTAINING PROTEIN	PGSC0003DMG401028731	PGSC0003DMT400073934	CMGC_CDK-CRK7-CDK9 (Cyclin Dependent Kinase, cdc2-related kinase 7 - Cyclin-dependent kinase 9)	PK CMGC_CDK-CRK7-CDK9
PGSC0003DMG401028829	kMEfloralwhite	0.950589		Non-Hub	9.67149	986.513	1982.7	996.184	turquoise	#40E0D0	PGSC0003DMG401028829	(1 of 1) PTHR31375:SF278 - PECTIN LYASE-LIKE SUPERFAMILY PROTEIN	PGSC0003DMG401028829	UNMATCHED	UNMATCHED	UNMATCHED
PGSC0003DMG401031036	kMEfloralwhite	0.918567		Non-Hub	78.3841	837.666	1753.72	916.05	turquoise	#40E0D0	PGSC0003DMG401031036	(1 of 2) 1.1.1.285 - 3''-deamino-3''-oxonicotianamine reductase. / 3''-deamino-3''-oxonicotianamine reductase.	PGSC0003DMG401031036	UNMATCHED	UNMATCHED	UNMATCHED
PGSC0003DMG402000058	kMEfloralwhite	0.950589		Non-Hub	9.67149	986.513	1982.7	996.184	turquoise	#40E0D0	PGSC0003DMG402000058	(1 of 1) PTHR48049:SF60 - UDP-GLYCOSYLTRANSFERASE 91A1	PGSC0003DMG402000058	UNMATCHED	UNMATCHED	UNMATCHED
PGSC0003DMG402000506	kMEfloralwhite	0.948491		Non-Hub	-176.005	1089.27	2002.54	913.27	turquoise	#40E0D0	PGSC0003DMG402000506	(1 of 1) K10529 - alpha-dioxygenase (DOX1)	PGSC0003DMG402000506	UNMATCHED	UNMATCHED	UNMATCHED
PGSC0003DMG402000674	kMEfloralwhite	0.948478		Non-Hub	-207.756	1127.76	2047.77	920.008	turquoise	#40E0D0	PGSC0003DMG402000674	(1 of 1) K13429 - chitin elicitor receptor kinase 1 (CERK1)	PGSC0003DMG402000674	PGSC0003DMT400001802	RLK-Pelle_LysM (receptor-like kinase/Pelle, LysM Domain-containing Kinase)	PK RLK-Pelle_LysM
PGSC0003DMG402002553	kMEfloralwhite	0.950589		Non-Hub	9.67149	986.513	1982.7	996.184	turquoise	#40E0D0	PGSC0003DMG402002553	(1 of 1) PTHR12553:SF74 - TRNASE Z TRZ3, MITOCHONDRIAL	PGSC0003DMG402002553	UNMATCHED	UNMATCHED	UNMATCHED
PGSC0003DMG402006188	kMEfloralwhite	0.968201		Non-Hub	-126.672	1115.4	2104.13	988.728	turquoise	#40E0D0	PGSC0003DMG402006188	(1 of 3) PTHR47987:SF11 - PROTEIN KINASE DOMAIN-CONTAINING PROTEIN	PGSC0003DMG402006188	PGSC0003DMT400015833	RLK-Pelle_RLCK-VI (receptor-like kinase/Pelle, Receptor Like Cytoplasmic Kinase-VI)	PK RLK-Pelle_RLCK-VI
PGSC0003DMG402006561	kMEfloralwhite	0.919431		Non-Hub	-194.14	1070.78	1947.42	876.64	turquoise	#40E0D0	PGSC0003DMG402006561	(1 of 1) PTHR23012:SF217 - RING_FYVE_PHD ZINC FINGER SUPERFAMILY PROTEIN	PGSC0003DMG402006561	UNMATCHED	UNMATCHED	UNMATCHED
PGSC0003DMG402006646	kMEfloralwhite	0.950589		Non-Hub	9.67149	986.513	1982.7	996.184	turquoise	#40E0D0	PGSC0003DMG402006646	(1 of 3) PF00098//PF06839 - Zinc knuckle (zf-CCHC) // GRF zinc finger (zf-GRF)	PGSC0003DMG402006646	UNMATCHED	UNMATCHED	UNMATCHED
PGSC0003DMG402010693	kMEfloralwhite	0.950589		Non-Hub	9.67149	986.513	1982.7	996.184	turquoise	#40E0D0	PGSC0003DMG402010693	not found	PGSC0003DMG402010693	UNMATCHED	UNMATCHED	UNMATCHED
PGSC0003DMG402012439	kMEfloralwhite	0.950589		Non-Hub	9.67149	986.513	1982.7	996.184	turquoise	#40E0D0	PGSC0003DMG402012439	(1 of 1) PTHR24326:SF522 - HOMEOBOX-LEUCINE ZIPPER PROTEIN ATHB-52	PGSC0003DMG402012439	PGSC0003DMT400032390	HB-other transcription factor	TF
PGSC0003DMG402013112	kMEfloralwhite	0.966322		Non-Hub	-219.64	1094.43	1969.22	874.79	turquoise	#40E0D0	PGSC0003DMG402013112	(1 of 2) 3.6.3.17 - ABC-type D-allose transporter. / D-allose transporting ATPase.	PGSC0003DMG402013112	UNMATCHED	UNMATCHED	UNMATCHED
PGSC0003DMG402013782	kMEfloralwhite	0.950589		Non-Hub	9.67149	986.513	1982.7	996.184	turquoise	#40E0D0	PGSC0003DMG402013782	(1 of 1) PTHR32467:SF99 - AP2-LIKE ETHYLENE-RESPONSIVE TRANSCRIPTION FACTOR AIL5	PGSC0003DMG402013782	UNMATCHED	UNMATCHED	UNMATCHED
PGSC0003DMG402015339	kMEfloralwhite	0.950589		Non-Hub	9.67149	986.513	1982.7	996.184	turquoise	#40E0D0	PGSC0003DMG402015339	(1 of 1) PTHR31161:SF13 - OS01G0203800 PROTEIN	PGSC0003DMG402015339	UNMATCHED	UNMATCHED	UNMATCHED
PGSC0003DMG402016935	kMEfloralwhite	0.983997		Non-Hub	-287.849	1153.84	2019.83	865.992	turquoise	#40E0D0	PGSC0003DMG402016935	not found	PGSC0003DMG402016935	UNMATCHED	UNMATCHED	UNMATCHED
PGSC0003DMG402017989	kMEfloralwhite	0.955776		Non-Hub	-258.154	1102.42	1946.69	844.266	turquoise	#40E0D0	PGSC0003DMG402017989	(1 of 1) PTHR45651:SF5 - CYCLIC NUCLEOTIDE-GATED ION CHANNEL 1	PGSC0003DMG402017989	UNMATCHED	UNMATCHED	UNMATCHED
PGSC0003DMG402019736	kMEfloralwhite	0.950589		Non-Hub	9.67149	986.513	1982.7	996.184	turquoise	#40E0D0	PGSC0003DMG402019736	not found	PGSC0003DMG402019736	UNMATCHED	UNMATCHED	UNMATCHED
PGSC0003DMG402019811	kMEfloralwhite	0.950589		Non-Hub	9.67149	986.513	1982.7	996.184	turquoise	#40E0D0	PGSC0003DMG402019811	(1 of 1) PTHR34959:SF4 - PROTEIN LAZY 1	PGSC0003DMG402019811	UNMATCHED	UNMATCHED	UNMATCHED
PGSC0003DMG402020091	kMEfloralwhite	0.950589		Non-Hub	9.67149	986.513	1982.7	996.184	turquoise	#40E0D0	PGSC0003DMG402020091	(1 of 1) PTHR47985:SF31 - SERINE_THREONINE-PROTEIN KINASE PBL26-RELATED	PGSC0003DMG402020091	PGSC0003DMT400051759	RLK-Pelle_RLCK-VIIa-1 (receptor-like kinase/Pelle, Receptor Like Cytoplasmic Kinase-VIIa-1)	PK RLK-Pelle_RLCK-VIIa-1
PGSC0003DMG402022191	kMEfloralwhite	0.950589		Non-Hub	9.67149	986.513	1982.7	996.184	turquoise	#40E0D0	PGSC0003DMG402022191	(1 of 1) PTHR45868:SF85 - F15K9.8-RELATED	PGSC0003DMG402022191	UNMATCHED	UNMATCHED	UNMATCHED
PGSC0003DMG402022374	kMEfloralwhite	0.960638		Non-Hub	-260.892	1107.24	1953.59	846.347	turquoise	#40E0D0	PGSC0003DMG402022374	(1 of 1) PTHR31342:SF32 - (RAPE) HYPOTHETICAL PROTEIN	PGSC0003DMG402022374	UNMATCHED	UNMATCHED	UNMATCHED
PGSC0003DMG402023844	kMEblue	-0.821598		Non-Hub	-937.475	989.887	1042.3	52.412	mediumpurple4	#5D478B	PGSC0003DMG402023844	(1 of 1) 1.14.19.22//1.14.19.6 - acyl-lipid omega-6 desaturase (cytochrome b5). / phosphatidylcholine desaturase. // acyl-CoA (9+3)-desaturase. / oleoyl-CoA Delta(12) desaturase.	PGSC0003DMG402023844	UNMATCHED	UNMATCHED	UNMATCHED
PGSC0003DMG402024077	kMEcoral3	-0.868375		Non-Hub	-1253.57	1293.11	1332.64	39.5335	powderblue	#B0E0E6	PGSC0003DMG402024077	(1 of 1) PTHR10887:SF522 - P-LOOP CONTAINING NUCLEOSIDE TRIPHOSPHATE HYDROLASES SUPERFAMILY PROTEIN	PGSC0003DMG402024077	UNMATCHED	UNMATCHED	UNMATCHED
PGSC0003DMG402024472	kMEfloralwhite	0.950589		Non-Hub	9.67149	986.513	1982.7	996.184	turquoise	#40E0D0	PGSC0003DMG402024472	(1 of 1) PTHR46353:SF5 - ZINC FINGER PROTEIN 5	PGSC0003DMG402024472	PGSC0003DMT400062866	C2H2 transcription factor	TF
PGSC0003DMG402024510	kMEfloralwhite	0.950589		Non-Hub	9.67149	986.513	1982.7	996.184	turquoise	#40E0D0	PGSC0003DMG402024510	not found	PGSC0003DMG402024510	UNMATCHED	UNMATCHED	UNMATCHED
PGSC0003DMG402024817	kMEfloralwhite	0.950589		Non-Hub	9.67149	986.513	1982.7	996.184	turquoise	#40E0D0	PGSC0003DMG402024817	not found	PGSC0003DMG402024817	UNMATCHED	UNMATCHED	UNMATCHED
PGSC0003DMG402024842	kMEfloralwhite	0.879286		Non-Hub	-1293.48	1368.07	1442.66	74.5908	plum	#DDA0DD	PGSC0003DMG402024842	(1 of 1) PTHR31723:SF4 - PATHOGENESIS-RELATED FAMILY PROTEIN	PGSC0003DMG402024842	UNMATCHED	UNMATCHED	UNMATCHED
PGSC0003DMG402025870	kMEpaleturquoise4	-0.938628		Non-Hub	12.6396	773.905	1560.45	786.544	turquoise	#40E0D0	PGSC0003DMG402025870	(1 of 1) PTHR12411:SF1019 - CYSTEINE PROTEASE RD21B-RELATED	PGSC0003DMG402025870	UNMATCHED	UNMATCHED	UNMATCHED
PGSC0003DMG402026994	kMEfloralwhite	0.950589		Non-Hub	9.67149	986.513	1982.7	996.184	turquoise	#40E0D0	PGSC0003DMG402026994	(1 of 1) PTHR24320:SF198 - NAD(P)-BINDING ROSSMANN-FOLD SUPERFAMILY PROTEIN	PGSC0003DMG402026994	UNMATCHED	UNMATCHED	UNMATCHED
PGSC0003DMG402027553	kMEfloralwhite	0.941241		Non-Hub	-3.88848	945.901	1887.91	942.012	turquoise	#40E0D0	PGSC0003DMG402027553	not found	PGSC0003DMG402027553	UNMATCHED	UNMATCHED	UNMATCHED
PGSC0003DMG402027680	kMEfloralwhite	0.940041		Non-Hub	4.77073	958.848	1922.47	963.619	turquoise	#40E0D0	PGSC0003DMG402027680	(1 of 2) PTHR23172:SF19 - AUXILLIN, ISOFORM A	PGSC0003DMG402027680	UNMATCHED	UNMATCHED	UNMATCHED
PGSC0003DMG402030736	kMEfloralwhite	0.980608		Non-Hub	-290.522	1174.25	2057.97	883.724	turquoise	#40E0D0	PGSC0003DMG402030736	(1 of 1) PTHR22765:SF303 - RING ZINC FINGER PROTEIN_ 84572-85321-RELATED	PGSC0003DMG402030736	UNMATCHED	UNMATCHED	UNMATCHED
PGSC0003DMG403006826	kMEdarkolivegreen1	-0.891878		Non-Hub	-1136.3	1216.98	1297.66	80.6775	plum	#DDA0DD	PGSC0003DMG403006826	(1 of 2) K09842 - abscisic-aldehyde oxidase (AAO3)	PGSC0003DMG403006826	UNMATCHED	UNMATCHED	UNMATCHED
Table S10. The genes ineracting with StABCG25- 4 in the leaf tissue of FB Clone.
Assigned Name	bestKME_Mod	bestKME_Value	eigengeneValue	isHub	kDiff	kOut	kTotal	kWithin	moduleColor	moduleHex	GeneID	Gene Name	selectedID	Transcript.ID	iTAK.Family.Name	iTAK.Protein.Type
StABCG25-4	kMEpaleturquoise	-0.960217		Non-Hub	-537.29	585.107	632.923	47.8166	orangered1	#FF4500	PGSC0003DMG400000879	(1 of 1) PTHR48041:SF56 - ABC TRANSPORTER G FAMILY MEMBER 25	PGSC0003DMG400000879	UNMATCHED	UNMATCHED	UNMATCHED
PGSC0003DMG400000615	kMEpaleturquoise	-0.989944		Non-Hub	-464.176	520.935	577.694	56.7592	orangered1	#FF4500	PGSC0003DMG400000615	(1 of 1) PTHR33564:SF13 - (RAPE) HYPOTHETICAL PROTEIN	PGSC0003DMG400000615	UNMATCHED	UNMATCHED	UNMATCHED
PGSC0003DMG400001808	kMEpaleturquoise	-0.957539		Non-Hub	-495.458	527.841	560.225	32.3832	brown1	#FF4040	PGSC0003DMG400001808	(1 of 2) PTHR11141:SF0 - PROTEIN TRANSPORT PROTEIN SEC23B	PGSC0003DMG400001808	UNMATCHED	UNMATCHED	UNMATCHED
PGSC0003DMG400002615	kMEpaleturquoise	-0.898694		Non-Hub	-686.052	721.924	757.796	35.8723	yellow2	#EEEE00	PGSC0003DMG400002615	(1 of 1) PTHR33265:SF59 - AVR9_CF-9 RAPIDLY ELICITED PROTEIN	PGSC0003DMG400002615	UNMATCHED	UNMATCHED	UNMATCHED
PGSC0003DMG400003217	kMEpaleturquoise	-0.974447		Non-Hub	-500.131	548.182	596.233	48.0509	orangered1	#FF4500	PGSC0003DMG400003217	(1 of 1) PTHR33641:SF16 - AVR9_CF-9 RAPIDLY ELICITED PROTEIN	PGSC0003DMG400003217	UNMATCHED	UNMATCHED	UNMATCHED
PGSC0003DMG400004030	kMEcornflowerblue	0.951436		Non-Hub	-607.674	652.991	698.308	45.317	yellow2	#EEEE00	PGSC0003DMG400004030	(1 of 1) PTHR16134:SF4 - OS06G0166000 PROTEIN	PGSC0003DMG400004030	UNMATCHED	UNMATCHED	UNMATCHED
PGSC0003DMG400004859	kMEpaleturquoise	-0.93984		Non-Hub	-396.244	478.562	560.88	82.3182	greenyellow	#ADFF2F	PGSC0003DMG400004859	not found	PGSC0003DMG400004859	UNMATCHED	UNMATCHED	UNMATCHED
PGSC0003DMG400006045	kMEcornflowerblue	0.942568		Non-Hub	-453.916	505.85	557.783	51.9336	orangered1	#FF4500	PGSC0003DMG400006045	(1 of 2) PTHR46905:SF7 - RING-H2 FINGER PROTEIN ATL78	PGSC0003DMG400006045	UNMATCHED	UNMATCHED	UNMATCHED
PGSC0003DMG400008989	kMEpaleturquoise	-0.916757		Non-Hub	-613.793	652.11	690.427	38.3168	yellow2	#EEEE00	PGSC0003DMG400008989	(1 of 2) K08066 - nuclear transcription factor Y, gamma (NFYC)	PGSC0003DMG400008989	PGSC0003DMT400023209	NF-YC transcription factor	TF
PGSC0003DMG400010427	kMEpaleturquoise	-0.988149		Non-Hub	-488.071	543.312	598.554	55.2411	orangered1	#FF4500	PGSC0003DMG400010427	(1 of 2) PTHR27005:SF280 - WALL-ASSOCIATED RECEPTOR KINASE-LIKE 10-RELATED	PGSC0003DMG400010427	PGSC0003DMT400027030	RLK-Pelle_WAK (receptor-like kinase/Pelle, Wall Associated Kinase)	PK RLK-Pelle_WAK (receptor-like kinase/Pelle, Wall Associated Kinase)
PGSC0003DMG400013703	kMEcornflowerblue	0.990082		Non-Hub	-583.632	644.587	705.542	60.9546	orangered1	#FF4500	PGSC0003DMG400013703	(1 of 1) 2.7.7.14 - ethanolamine-phosphate cytidylyltransferase. / phosphorylethanolamine transferase.	PGSC0003DMG400013703	UNMATCHED	UNMATCHED	UNMATCHED
PGSC0003DMG400014293	kMEcornflowerblue	0.951036		Non-Hub	-610.095	658.533	706.971	48.4381	yellow2	#EEEE00	PGSC0003DMG400014293	(1 of 2) PTHR33836:SF1 - ARM REPEAT SUPERFAMILY PROTEIN-RELATED	PGSC0003DMG400014293	UNMATCHED	UNMATCHED	UNMATCHED
PGSC0003DMG400016006	kMEpaleturquoise	-0.940798		Non-Hub	-638.926	684.597	730.267	45.6705	yellow2	#EEEE00	PGSC0003DMG400016006	(1 of 1) PTHR31190:SF467 - ETHYLENE-RESPONSIVE TRANSCRIPTION FACTOR 1A	PGSC0003DMG400016006	PGSC0003DMT400041331	Â AP2/ERF-ERF transcription factor	TF
PGSC0003DMG400016066	kMEpaleturquoise	-0.928563		Non-Hub	-441.226	547.572	653.917	106.345	greenyellow	#ADFF2F	PGSC0003DMG400016066	(1 of 3) PTHR31907:SF24 - MLP-LIKE PROTEIN 28-RELATED	PGSC0003DMG400016066	UNMATCHED	UNMATCHED	UNMATCHED
PGSC0003DMG400016523	kMEcornflowerblue	0.943432		Non-Hub	-631.512	662.885	694.259	31.3733	lightskyblue3	#8DB6CD	PGSC0003DMG400016523	(1 of 1) PTHR33265:SF59 - AVR9_CF-9 RAPIDLY ELICITED PROTEIN	PGSC0003DMG400016523	UNMATCHED	UNMATCHED	UNMATCHED
PGSC0003DMG400016525	kMEpaleturquoise	-0.924993		Non-Hub	-500.7	529.224	557.748	28.5243	brown1	#FF4040	PGSC0003DMG400016525	(1 of 1) PTHR33265:SF59 - AVR9_CF-9 RAPIDLY ELICITED PROTEIN	PGSC0003DMG400016525	UNMATCHED	UNMATCHED	UNMATCHED
PGSC0003DMG400017349	kMEpaleturquoise	-0.959548		Non-Hub	-520.323	561.337	602.351	41.0139	orangered1	#FF4500	PGSC0003DMG400017349	(1 of 1) PTHR31221:SF159 - WRKY TRANSCRIPTION FACTOR 71	PGSC0003DMG400017349	PGSC0003DMT400044721	WRKY transcription factor	TF
PGSC0003DMG400018240	kMEcornflowerblue	0.936729		Non-Hub	-563.117	608.811	654.504	45.6934	yellow2	#EEEE00	PGSC0003DMG400018240	(1 of 1) PTHR21659:SF73 - HYDROPHOBIC PROTEIN RCI2B	PGSC0003DMG400018240	UNMATCHED	UNMATCHED	UNMATCHED
PGSC0003DMG400019283	kMEcornflowerblue	0.982896		Non-Hub	-561.558	621.08	680.601	59.5218	orangered1	#FF4500	PGSC0003DMG400019283	(1 of 2) PF06764 - Protein of unknown function (DUF1223) (DUF1223)	PGSC0003DMG400019283	UNMATCHED	UNMATCHED	UNMATCHED
PGSC0003DMG400019294	kMEcornflowerblue	0.986843		Non-Hub	-484.539	549.986	615.433	65.4469	orangered1	#FF4500	PGSC0003DMG400019294	(1 of 1) PTHR31719:SF172 - NAC DOMAIN-CONTAINING PROTEIN 72	PGSC0003DMG400019294	PGSC0003DMT400049665	NAC transcription factor	TF
PGSC0003DMG400026188	kMEpaleturquoise	-0.938798		Non-Hub	-539.92	562.598	585.275	22.6776	lightskyblue3	#8DB6CD	PGSC0003DMG400026188	(1 of 1) PTHR34558:SF9 - F3L24.15 PROTEIN	PGSC0003DMG400026188	UNMATCHED	UNMATCHED	UNMATCHED
PGSC0003DMG400028928	kMEcornflowerblue	0.963651		Non-Hub	-663.382	707.526	751.67	44.1437	yellow2	#EEEE00	PGSC0003DMG400028928	(1 of 1) PTHR11685:SF407 - RING_U-BOX SUPERFAMILY PROTEIN	PGSC0003DMG400028928	UNMATCHED	UNMATCHED	UNMATCHED
PGSC0003DMG400033853	kMEpaleturquoise	-0.887829		Non-Hub	-548.007	573.167	598.328	25.1606	whitesmoke	#F5F5F5	PGSC0003DMG400033853	not found	PGSC0003DMG400033853	UNMATCHED	UNMATCHED	UNMATCHED
PGSC0003DMG400034322	kMEcornflowerblue	0.990876		Non-Hub	-481.307	546.192	611.077	64.8851	orangered1	#FF4500	PGSC0003DMG400034322	(1 of 1) PTHR45988:SF61 - ZINC FINGER PROTEIN ZAT10	PGSC0003DMG400034322	PGSC0003DMT400084751	C2H2 transcription factor	TF
PGSC0003DMG402018740	kMEpaleturquoise	-0.955292		Non-Hub	-506.381	546.642	586.903	40.261	orangered1	#FF4500	PGSC0003DMG402018740	(1 of 1) PTHR31062:SF284 - XYLOGLUCAN ENDOTRANSGLUCOSYLASE_HYDROLASE PROTEIN 23-RELATED	PGSC0003DMG402018740	UNMATCHED	UNMATCHED	UNMATCHED

## Sheet: Table S11
Table S11. Gene Ontology (GO) enrichment results for WGCNA modules containing StABCG25 family genes in leaf tissue.
Module	ID	Description	GeneRatio	BgRatio	RichFactor	FoldEnrichment	zScore	pvalue	p.adjust	qvalue	geneID	Count
lightblue3	GO:0016740	GO:0016740	45660	14/1709	0.0714286	40.6905	6.25145	0.0243892	0.110728	0.0932447	PGSC0003DMG400028350	1
lightblue3	GO:0009409	GO:0009409	45660	31/1709	0.0322581	18.3763	4.09316	0.0534674	0.110728	0.0932447	PGSC0003DMG401019226	1
lightblue3	GO:0009658	GO:0009658	45660	40/1709	0.025	14.2417	3.55271	0.0686251	0.110728	0.0932447	PGSC0003DMG400013943	1
lightblue3	GO:0006355	GO:0006355	45660	52/1709	0.0192308	10.9551	3.05634	0.0885824	0.110728	0.0932447	PGSC0003DMG400013943	1
lightblue3	GO:0005737	GO:0005737	45660	107/1709	0.00934579	5.32399	1.93669	0.176411	0.176411	0.148557	PGSC0003DMG400028350	1
mediumpurple	GO:0016757	GO:0016757	45663	13/1709	0.0769231	21.9103	4.49087	0.0448459	0.168788	0.126908	PGSC0003DMG400009930	1
mediumpurple	GO:0042802	GO:0042802	45663	14/1709	0.0714286	20.3452	4.31286	0.048225	0.168788	0.126908	PGSC0003DMG400027850	1
mediumpurple	GO:0005777	GO:0005777	45663	28/1709	0.0357143	10.1726	2.90403	0.0944962	0.185711	0.139632	PGSC0003DMG400027850	1
mediumpurple	GO:0016020	GO:0016020	45694	175/1709	0.0114286	3.25524	1.86858	0.118732	0.185711	0.139632	PGSC0003DMG400009930/PGSC0003DMG400015730	2
mediumpurple	GO:0005794	GO:0005794	45663	40/1709	0.025	7.12083	2.32447	0.132651	0.185711	0.139632	PGSC0003DMG400009930	1
mediumpurple	GO:0009793	GO:0009793	45663	49/1709	0.0204082	5.81293	2.02845	0.160379	0.187109	0.140683	PGSC0003DMG400022458	1
mediumpurple	GO:0005737	GO:0005737	45663	107/1709	0.00934579	2.66199	1.05366	0.321941	0.321941	0.242061	PGSC0003DMG400009930	1
orangered1	GO:0009553	GO:0009553	45663	13/1709	0.0769231	21.9103	4.49087	0.0448459	0.280197	0.252809	PGSC0003DMG400029725	1
orangered1	GO:0009555	GO:0009555	45663	30/1709	0.0333333	9.49444	2.78537	0.100951	0.280197	0.252809	PGSC0003DMG400029725	1
orangered1	GO:0000976	GO:0000976	45663	36/1709	0.0277778	7.91204	2.48726	0.120084	0.280197	0.252809	PGSC0003DMG400029725	1
orangered1	GO:0009793	GO:0009793	45663	49/1709	0.0204082	5.81293	2.02845	0.160379	0.280663	0.25323	PGSC0003DMG400046940	1
orangered1	GO:0005886	GO:0005886	45663	63/1709	0.015873	4.52116	1.68987	0.202041	0.282858	0.25521	PGSC0003DMG400000142	1
orangered1	GO:0005739	GO:0005739	45663	90/1709	0.0111111	3.16481	1.25208	0.277536	0.323792	0.292143	PGSC0003DMG400029725	1
orangered1	GO:0005634	GO:0005634	45663	232/1709	0.00431034	1.22773	0.221404	0.583869	0.583869	0.526799	PGSC0003DMG400008107	1
orangered3	GO:0009631	GO:0009631	45667	10/1709	0.1	17.09	3.91387	0.0571435	0.222546	0.222546	PGSC0003DMG400027194	1
orangered3	GO:0003924	GO:0003924	45667	11/1709	0.0909091	15.5364	3.70963	0.062693	0.222546	0.222546	PGSC0003DMG402002661	1
orangered3	GO:0000724	GO:0000724	45667	12/1709	0.0833333	14.2417	3.53053	0.068213	0.222546	0.222546	PGSC0003DMG400026214	1
orangered3	GO:0009941	GO:0009941	45667	14/1709	0.0714286	12.2071	3.2294	0.0791655	0.222546	0.222546	PGSC0003DMG400002762	1
orangered3	GO:0009536	GO:0009536	45667	16/1709	0.0625	10.6813	2.98408	0.0900019	0.222546	0.222546	PGSC0003DMG400004151	1
orangered3	GO:0006281	GO:0006281	45667	17/1709	0.0588235	10.0529	2.87714	0.095377	0.222546	0.222546	PGSC0003DMG400026214	1
orangered3	GO:0006979	GO:0006979	45667	27/1709	0.037037	6.32963	2.14098	0.147577	0.27595	0.27595	PGSC0003DMG400026214	1
orangered3	GO:0009570	GO:0009570	45667	29/1709	0.0344828	5.8931	2.03834	0.157686	0.27595	0.27595	PGSC0003DMG400004151	1
orangered3	GO:0009507	GO:0009507	45698	137/1709	0.0145985	2.49489	1.39923	0.188184	0.292731	0.292731	PGSC0003DMG400002762/PGSC0003DMG400004151	2
orangered3	GO:0046872	GO:0046872	45667	45/1709	0.0222222	3.79778	1.45878	0.234752	0.31624	0.31624	PGSC0003DMG403016183	1
orangered3	GO:0003723	GO:0003723	45667	48/1709	0.0208333	3.56042	1.38005	0.248474	0.31624	0.31624	PGSC0003DMG402008332	1
orangered3	GO:0016020	GO:0016020	45698	175/1709	0.0114286	1.95314	1.02073	0.273117	0.318636	0.318636	PGSC0003DMG400025186/PGSC0003DMG400017751	2
orangered3	GO:0005739	GO:0005739	45667	90/1709	0.0111111	1.89889	0.671972	0.418687	0.450894	0.450894	PGSC0003DMG400002762	1
orangered3	GO:0005634	GO:0005634	45667	232/1709	0.00431034	0.736638	-0.330944	0.768484	0.768484	0.768484	PGSC0003DMG400027194	1
plum	GO:0009651	GO:0009651	45663	35/1709	0.0285714	8.1381	2.53193	0.116919	0.427677	0.427677	PGSC0003DMG400013695	1
plum	GO:0009737	GO:0009737	45663	35/1709	0.0285714	8.1381	2.53193	0.116919	0.427677	0.427677	PGSC0003DMG400013695	1
plum	GO:0009793	GO:0009793	45663	49/1709	0.0204082	5.81293	2.02845	0.160379	0.427677	0.427677	PGSC0003DMG400025794	1
plum	GO:0003729	GO:0003729	45663	81/1709	0.0123457	3.51646	1.37695	0.253063	0.444057	0.444057	PGSC0003DMG400025794	1
plum	GO:0005739	GO:0005739	45663	90/1709	0.0111111	3.16481	1.25208	0.277536	0.444057	0.444057	PGSC0003DMG400025794	1
plum	GO:0009507	GO:0009507	45663	137/1709	0.00729927	2.07908	0.781444	0.394757	0.526342	0.526342	PGSC0003DMG400025794	1
plum	GO:0016020	GO:0016020	45663	175/1709	0.00571429	1.62762	0.520014	0.477527	0.545745	0.545745	PGSC0003DMG400028614	1
plum	GO:0005634	GO:0005634	45663	232/1709	0.00431034	1.22773	0.221404	0.583869	0.583869	0.583869	PGSC0003DMG400030167	1
turquoise	GO:0004553	GO:0004553	11355	10/1709	0.2	11.0258	4.32067	0.0130928	0.403639	0.385359	PGSC0003DMG400028045/PGSC0003DMG400002309	2
turquoise	GO:0005975	GO:0005975	11355	12/1709	0.166667	9.18817	3.86781	0.0187739	0.403639	0.385359	PGSC0003DMG400028045/PGSC0003DMG400026853	2
turquoise	GO:0004497	GO:0004497	11355	15/1709	0.133333	7.35054	3.35682	0.0288754	0.41388	0.395137	PGSC0003DMG400025159/PGSC0003DMG400014902	2
turquoise	GO:0016567	GO:0016567	11355	19/1709	0.105263	5.80306	2.86075	0.044962	0.481089	0.459302	PGSC0003DMG400021360/PGSC0003DMG400011864	2
turquoise	GO:0050832	GO:0050832	11355	30/1709	0.0666667	3.67527	2.00878	0.101204	0.481089	0.459302	PGSC0003DMG400009914/PGSC0003DMG400030058	2
turquoise	GO:0009451	GO:0009451	45688	10/1709	0.1	5.5129	1.94486	0.167687	0.481089	0.459302	PGSC0003DMG400026708	1
turquoise	GO:0006338	GO:0006338	45688	11/1709	0.0909091	5.01173	1.81379	0.182873	0.481089	0.459302	PGSC0003DMG400010721	1
turquoise	GO:0006508	GO:0006508	45688	11/1709	0.0909091	5.01173	1.81379	0.182873	0.481089	0.459302	PGSC0003DMG400010470	1
turquoise	GO:0046872	GO:0046872	11355	45/1709	0.0444444	2.45018	1.33962	0.195434	0.481089	0.459302	PGSC0003DMG400025159/PGSC0003DMG401027248	2
turquoise	GO:0005789	GO:0005789	45688	12/1709	0.0833333	4.59409	1.69772	0.197791	0.481089	0.459302	PGSC0003DMG400001105	1
turquoise	GO:0005840	GO:0005840	45688	13/1709	0.0769231	4.24069	1.59377	0.212446	0.481089	0.459302	ENSRNA049463588	1
turquoise	GO:0016705	GO:0016705	45688	13/1709	0.0769231	4.24069	1.59377	0.212446	0.481089	0.459302	PGSC0003DMG400025159	1
turquoise	GO:0045892	GO:0045892	45688	13/1709	0.0769231	4.24069	1.59377	0.212446	0.481089	0.459302	PGSC0003DMG400010721	1
turquoise	GO:0003723	GO:0003723	11355	48/1709	0.0416667	2.29704	1.23857	0.21556	0.481089	0.459302	PGSC0003DMG400000537/PGSC0003DMG400026708	2
turquoise	GO:0016740	GO:0016740	45688	14/1709	0.0714286	3.93779	1.49978	0.226841	0.481089	0.459302	PGSC0003DMG400021360	1
turquoise	GO:0048366	GO:0048366	45688	14/1709	0.0714286	3.93779	1.49978	0.226841	0.481089	0.459302	PGSC0003DMG400014902	1
turquoise	GO:0000373	GO:0000373	45688	15/1709	0.0666667	3.67527	1.41412	0.240981	0.481089	0.459302	ENSRNA049457821	1
turquoise	GO:0005506	GO:0005506	45688	15/1709	0.0666667	3.67527	1.41412	0.240981	0.481089	0.459302	PGSC0003DMG400025159	1
turquoise	GO:0003677	GO:0003677	11355	52/1709	0.0384615	2.12035	1.11486	0.242708	0.481089	0.459302	PGSC0003DMG402007298/PGSC0003DMG400027208	2
turquoise	GO:0003735	GO:0003735	45688	16/1709	0.0625	3.44556	1.33549	0.254871	0.481089	0.459302	ENSRNA049463588	1
turquoise	GO:0009536	GO:0009536	45688	16/1709	0.0625	3.44556	1.33549	0.254871	0.481089	0.459302	PGSC0003DMG400021553	1
turquoise	GO:0043565	GO:0043565	45688	16/1709	0.0625	3.44556	1.33549	0.254871	0.481089	0.459302	PGSC0003DMG400027208	1
turquoise	GO:0004842	GO:0004842	45688	17/1709	0.0588235	3.24288	1.26287	0.268515	0.481089	0.459302	PGSC0003DMG400021360	1
turquoise	GO:0006281	GO:0006281	45688	17/1709	0.0588235	3.24288	1.26287	0.268515	0.481089	0.459302	PGSC0003DMG400011332	1
turquoise	GO:0042742	GO:0042742	45688	18/1709	0.0555556	3.06272	1.19546	0.281917	0.484897	0.462937	PGSC0003DMG400030058	1
turquoise	GO:0020037	GO:0020037	45688	21/1709	0.047619	2.62519	1.01826	0.320712	0.530409	0.506388	PGSC0003DMG400025159	1
turquoise	GO:0098542	GO:0098542	45688	23/1709	0.0434783	2.39691	0.916503	0.34544	0.54898	0.524118	PGSC0003DMG400011864	1
turquoise	GO:0006952	GO:0006952	45688	24/1709	0.0416667	2.29704	0.869539	0.357476	0.54898	0.524118	PGSC0003DMG400026853	1
turquoise	GO:0005634	GO:0005634	45808	232/1709	0.0215517	1.18813	0.418823	0.414658	0.55755	0.5323	PGSC0003DMG400011864/PGSC0003DMG400030058/PGSC0003DMG400027208/PGSC0003DMG400010721/PGSC0003DMG400016117	5
turquoise	GO:0009555	GO:0009555	45688	30/1709	0.0333333	1.83763	0.628954	0.425314	0.55755	0.5323	PGSC0003DMG400016117	1
turquoise	GO:0009409	GO:0009409	45688	31/1709	0.0322581	1.77836	0.594281	0.435925	0.55755	0.5323	PGSC0003DMG400030058	1
turquoise	GO:0003700	GO:0003700	45688	32/1709	0.03125	1.72278	0.560847	0.446346	0.55755	0.5323	PGSC0003DMG400027208	1
turquoise	GO:0004674	GO:0004674	45688	33/1709	0.030303	1.67058	0.528564	0.45658	0.55755	0.5323	PGSC0003DMG400030058	1
turquoise	GO:0009507	GO:0009507	45747	137/1709	0.0218978	1.20721	0.343608	0.458538	0.55755	0.5323	PGSC0003DMG400021553/PGSC0003DMG402007298/PGSC0003DMG402015686	3
turquoise	GO:0009414	GO:0009414	45688	34/1709	0.0294118	1.62144	0.497349	0.466631	0.55755	0.5323	PGSC0003DMG400030058	1
turquoise	GO:0009737	GO:0009737	45688	35/1709	0.0285714	1.57512	0.467132	0.476503	0.55755	0.5323	PGSC0003DMG400001105	1
turquoise	GO:0000976	GO:0000976	45688	36/1709	0.0277778	1.53136	0.437847	0.486197	0.55755	0.5323	PGSC0003DMG400010721	1
turquoise	GO:0005739	GO:0005739	11355	90/1709	0.0222222	1.22509	0.298114	0.492718	0.55755	0.5323	PGSC0003DMG400031152/PGSC0003DMG400024586	2
turquoise	GO:0005737	GO:0005737	11355	107/1709	0.0186916	1.03045	0.0442044	0.588556	0.642263	0.613176	PGSC0003DMG400030058/PGSC0003DMG400016117	2
turquoise	GO:0009793	GO:0009793	45688	49/1709	0.0204082	1.12508	0.120717	0.597454	0.642263	0.613176	PGSC0003DMG400016117	1
turquoise	GO:0006355	GO:0006355	45688	52/1709	0.0192308	1.06017	0.0598792	0.6196	0.649825	0.620396	PGSC0003DMG400027208	1
turquoise	GO:0005524	GO:0005524	45688	69/1709	0.0144928	0.798971	-0.231627	0.724499	0.741749	0.708157	PGSC0003DMG400030058	1
turquoise	GO:0016020	GO:0016020	45688	175/1709	0.00571429	0.315023	-1.2996	0.965965	0.965965	0.922218	PGSC0003DMG400028045	1
yellow2	GO:0006281	GO:0006281	45662	17/1709	0.0588235	20.1059	4.28732	0.048813	0.153017	0.13806	PGSC0003DMG400014069	1
yellow2	GO:0006396	GO:0006396	45662	22/1709	0.0454545	15.5364	3.71624	0.0628008	0.153017	0.13806	ENSRNA049454887	1
yellow2	GO:0009408	GO:0009408	45662	23/1709	0.0434783	14.8609	3.62426	0.0655785	0.153017	0.13806	PGSC0003DMG400014069	1
yellow2	GO:0005730	GO:0005730	45662	32/1709	0.03125	10.6813	2.99388	0.0902828	0.157995	0.142552	ENSRNA049454887	1
yellow2	GO:0005737	GO:0005737	45662	107/1709	0.00934579	3.19439	1.26961	0.276511	0.387115	0.349276	PGSC0003DMG400030344	1
yellow2	GO:0016020	GO:0016020	45662	175/1709	0.00571429	1.95314	0.720707	0.417728	0.487349	0.439713	PGSC0003DMG400008567	1
yellow2	GO:0005634	GO:0005634	45662	232/1709	0.00431034	1.47328	0.419916	0.518283	0.518283	0.467623	PGSC0003DMG400030344	1

## Sheet: Table S12 and S13
Table S12. The genes ineracting with StABCG25-1 in the tuber tissue of Toyoshiro.
Assigned Name	bestKME_Mod	bestKME_Value	eigengeneValue	isHub	kDiff	kOut	kTotal	kWithin	moduleColor	moduleHex	GeneID	Gene Name	selectedID	Transcript.ID	iTAK.Family.Name	iTAK.Protein.Type
StABCG25-1	kMEmediumpurple	0.849241		Non-Hub	-478.3	560.997	643.694	82.6972	darkgreen	#006400	PGSC0003DMG400001967	(1 of 1) PTHR48041:SF111 - ABC TRANSPORTER G FAMILY MEMBER 14	PGSC0003DMG400001967	UNMATCHED	UNMATCHED	UNMATCHED
PGSC0003DMG400002352	kMEmediumpurple	0.928919		Non-Hub	-445.976	541.442	636.908	95.4661	darkgreen	#006400	PGSC0003DMG400002352	(1 of 1) 6.3.2.12 - dihydrofolate synthase. / H2-folate synthetase.	PGSC0003DMG400002352	UNMATCHED	UNMATCHED	UNMATCHED
PGSC0003DMG400003974	kMEdeeppink2	-0.882672		Non-Hub	-639.579	661.165	682.751	21.5858	navajowhite4	#8B795E	PGSC0003DMG400003974	(1 of 1) PTHR31917:SF101 - OS07G0607300 PROTEIN	PGSC0003DMG400003974	UNMATCHED	UNMATCHED	UNMATCHED
PGSC0003DMG400005675	kMEblue4	0.828533		Non-Hub	-589.679	664.475	739.271	74.7962	darkgreen	#006400	PGSC0003DMG400005675	(1 of 1) PTHR33544:SF15 - DDE TNP4 DOMAIN-CONTAINING PROTEIN	PGSC0003DMG400005675	UNMATCHED	UNMATCHED	UNMATCHED
PGSC0003DMG400007857	kMEmediumpurple	0.901417		Non-Hub	-457.281	548.701	640.121	91.4198	darkgreen	#006400	PGSC0003DMG400007857	(1 of 1) 3.6.3.21 - ABC-type polar-amino-acid transporter. / polar-amino-acid-transporting ATPase.	PGSC0003DMG400007857	UNMATCHED	UNMATCHED	UNMATCHED
PGSC0003DMG400008244	kMEgreen	-0.912404		Non-Hub	-351.156	440.919	530.682	89.7629	darkgreen	#006400	PGSC0003DMG400008244	(1 of 2) 3.4.22.40 - bleomycin hydrolase. / aminopeptidase C (Lactococcus lactis).	PGSC0003DMG400008244	UNMATCHED	UNMATCHED	UNMATCHED
PGSC0003DMG400008459	kMEmediumpurple	0.913		Non-Hub	-415.845	511.558	607.271	95.713	darkgreen	#006400	PGSC0003DMG400008459	(1 of 4) K08272 - calcium binding protein 39 (CAB39, MO25)	PGSC0003DMG400008459	UNMATCHED	UNMATCHED	UNMATCHED
PGSC0003DMG400008504	kMEblue4	0.84336		Non-Hub	-629.247	696.003	762.758	66.7559	darkgreen	#006400	PGSC0003DMG400008504	(1 of 1) PTHR48017:SF255 - AUXIN TRANSPORTER PROTEIN 1	PGSC0003DMG400008504	UNMATCHED	UNMATCHED	UNMATCHED
PGSC0003DMG400009698	kMEdeeppink2	-0.835208		Non-Hub	-646.568	701.605	756.641	55.0365	darkgreen	#006400	PGSC0003DMG400009698	(1 of 1) PTHR11938:SF1 - PROTEIN W07E11.1, ISOFORM B	PGSC0003DMG400009698	UNMATCHED	UNMATCHED	UNMATCHED
PGSC0003DMG400010530	kMElavenderblush2	-0.838174		Non-Hub	-555.212	618.444	681.676	63.2319	darkgreen	#006400	PGSC0003DMG400010530	not found	PGSC0003DMG400010530	UNMATCHED	UNMATCHED	UNMATCHED
PGSC0003DMG400013619	kMEblue3	0.884009		Non-Hub	-576.064	626.253	676.441	50.1881	darkgreen	#006400	PGSC0003DMG400013619	(1 of 1) PTHR32002:SF33 - PROTEIN NLP7	PGSC0003DMG400013619	PGSC0003DMT400035444	RWP-RK transcription factor	TF
PGSC0003DMG400016435	kMEmediumpurple	0.825693		Non-Hub	-505.432	579.788	654.144	74.356	darkgreen	#006400	PGSC0003DMG400016435	(1 of 1) PTHR12549:SF67 - JMJC DOMAIN-CONTAINING PROTEIN	PGSC0003DMG400016435	PGSC0003DMT400042379	Jumonji transcriptional regulator	Regulator
PGSC0003DMG400016896	kMEgreen	-0.821964		Non-Hub	-535.911	610.853	685.796	74.9425	darkgreen	#006400	PGSC0003DMG400016896	(1 of 1) PTHR31079:SF31 - NAC DOMAIN-CONTAINING PROTEIN 75	PGSC0003DMG400016896	PGSC0003DMT400043521	NAC transcription factor	TF
PGSC0003DMG400017305	kMEmediumpurple	0.83471		Non-Hub	-423.708	495.193	566.679	71.4856	darkgreen	#006400	PGSC0003DMG400017305	(1 of 1) PTHR12811:SF0 - VACUOLAR PROTEIN SORTING-ASSOCIATED PROTEIN 16 HOMOLOG	PGSC0003DMG400017305	UNMATCHED	UNMATCHED	UNMATCHED
PGSC0003DMG400017947	kMEdeeppink2	-0.868556		Non-Hub	-565.019	587.646	610.273	22.6272	navajowhite4	#8B795E	PGSC0003DMG400017947	not found	PGSC0003DMG400017947	UNMATCHED	UNMATCHED	UNMATCHED
PGSC0003DMG400018367	kMEgreen	-0.852389		Non-Hub	-581.972	657.347	732.723	75.3757	tan	#D2B48C	PGSC0003DMG400018367	(1 of 1) PTHR48005:SF64 - PROTEIN KINASE DOMAIN-CONTAINING PROTEIN	PGSC0003DMG400018367	PGSC0003DMT400047294	RLK-Pelle_LRR-V (receptor-like kinase/Pelle, leucine-rich repeat-V)	PK RLK-Pelle_LRR-V
PGSC0003DMG400019837	kMEmediumpurple	0.873048		Non-Hub	-417.838	500.043	582.248	82.2053	darkgreen	#006400	PGSC0003DMG400019837	(1 of 1) PTHR33219:SF14 - PROTEIN COFACTOR ASSEMBLY OF COMPLEX C SUBUNIT B CCB3, CHLOROPLASTIC	PGSC0003DMG400019837	UNMATCHED	UNMATCHED	UNMATCHED
PGSC0003DMG400020215	kMEgreen	-0.837204		Non-Hub	-424.668	496.288	567.907	71.6195	darkgreen	#006400	PGSC0003DMG400020215	(1 of 1) PTHR11689:SF67 - CHLORIDE CHANNEL PROTEIN CLC-A-RELATED	PGSC0003DMG400020215	UNMATCHED	UNMATCHED	UNMATCHED
PGSC0003DMG400021605	kMEdeeppink2	-0.882077		Non-Hub	-432.562	510.037	587.512	77.4749	darkgreen	#006400	PGSC0003DMG400021605	(1 of 1) K13155 - U11/U12 small nuclear ribonucleoprotein 35 kDa protein (SNRNP35)	PGSC0003DMG400021605	UNMATCHED	UNMATCHED	UNMATCHED
PGSC0003DMG400021668	kMEgreen	-0.891355		Non-Hub	-461.303	549.667	638.03	88.3636	darkgreen	#006400	PGSC0003DMG400021668	(1 of 140) IPR036236 - Zinc finger C2H2 superfamily	PGSC0003DMG400021668	UNMATCHED	UNMATCHED	UNMATCHED
PGSC0003DMG400023332	kMEmediumpurple	0.901052		Non-Hub	-403.704	493.64	583.575	89.9356	darkgreen	#006400	PGSC0003DMG400023332	(1 of 1) PTHR47812:SF2 - SMR (SMALL MUTS RELATED) DOMAIN-CONTAINING PROTEIN	PGSC0003DMG400023332	UNMATCHED	UNMATCHED	UNMATCHED
PGSC0003DMG400023379	kMEmediumpurple	0.902063		Non-Hub	-471.202	562.806	654.41	91.6037	darkgreen	#006400	PGSC0003DMG400023379	not found	PGSC0003DMG400023379	UNMATCHED	UNMATCHED	UNMATCHED
PGSC0003DMG400024503	kMEmediumpurple	0.876862		Non-Hub	-507.149	590.325	673.501	83.176	darkgreen	#006400	PGSC0003DMG400024503	(1 of 1) 1.1.1.267 - 1-deoxy-D-xylulose-5-phosphate reductoisomerase. / DXP-reductoisomerase.	PGSC0003DMG400024503	UNMATCHED	UNMATCHED	UNMATCHED
PGSC0003DMG400024656	kMEmediumpurple	0.823779		Non-Hub	-442.073	514.612	587.151	72.5391	darkgreen	#006400	PGSC0003DMG400024656	(1 of 1) PTHR33349:SF9 - CALMODULIN-BINDING DOMAIN-CONTAINING PROTEIN	PGSC0003DMG400024656	UNMATCHED	UNMATCHED	UNMATCHED
PGSC0003DMG400028105	kMEgreen	-0.886457		Non-Hub	-502.753	587.568	672.383	84.8147	darkgreen	#006400	PGSC0003DMG400028105	(1 of 2) PTHR19957:SF338 - SYNTAXIN-51-RELATED	PGSC0003DMG400028105	UNMATCHED	UNMATCHED	UNMATCHED
PGSC0003DMG400028121	kMEblue4	0.882366		Non-Hub	-585.893	675.268	764.642	89.3745	tan	#D2B48C	PGSC0003DMG400028121	(1 of 1) PTHR22952:SF385 - ABSCISIC ACID-INSENSITIVE 5-LIKE PROTEIN 2	PGSC0003DMG400028121	PGSC0003DMT400072260	bZIP transcription factor	TF
PGSC0003DMG400028212	kMEdeeppink2	-0.858384		Non-Hub	-445.885	512.211	578.536	66.3255	darkgreen	#006400	PGSC0003DMG400028212	(1 of 1) PTHR48056:SF74 - RECEPTOR-LIKE KINASE 17	PGSC0003DMG400028212	PGSC0003DMT400072509	RLK-Pelle_LRR-VI-1 (receptor-like kinase/Pelle, leucine-rich repeat-VI-1)	PK RLK-Pelle_LRR-VI-1
PGSC0003DMG400028548	kMEmediumpurple	0.938694		Non-Hub	-377.179	473.235	569.29	96.0555	darkgreen	#006400	PGSC0003DMG400028548	(1 of 1) PTHR43689:SF62 - ALPHA_BETA-HYDROLASES SUPERFAMILY PROTEIN	PGSC0003DMG400028548	UNMATCHED	UNMATCHED	UNMATCHED
PGSC0003DMG400029297	kMEmediumpurple	0.922357		Non-Hub	-442.784	538.024	633.264	95.24	darkgreen	#006400	PGSC0003DMG400029297	(1 of 2) PTHR47992:SF19 - PROTEIN PHOSPHATASE 2C 16	PGSC0003DMG400029297	UNMATCHED	UNMATCHED	UNMATCHED
PGSC0003DMG400030684	kMEdeeppink2	-0.917467		Non-Hub	-604.558	635.811	667.064	31.2531	palevioletred	#DB7093	PGSC0003DMG400030684	(1 of 1) PTHR11662:SF243 - ANION TRANSPORTER 6, CHLOROPLASTIC-RELATED	PGSC0003DMG400030684	UNMATCHED	UNMATCHED	UNMATCHED
PGSC0003DMG401013464	kMEdeeppink2	-0.886583		Non-Hub	-566.716	590.066	613.416	23.3499	palevioletred	#DB7093	PGSC0003DMG401013464	(1 of 1) PTHR31376:SF67 - PURINE PERMEASE 6-RELATED	PGSC0003DMG401013464	UNMATCHED	UNMATCHED	UNMATCHED
PGSC0003DMG402027680	kMEgreen	-0.859248		Non-Hub	-425.057	500.39	575.722	75.3324	darkgreen	#006400	PGSC0003DMG402027680	(1 of 2) PTHR23172:SF19 - AUXILLIN, ISOFORM A	PGSC0003DMG402027680	UNMATCHED	UNMATCHED	UNMATCHED
Table S13. The genes ineracting with StABCG25-4 in the tuber tissue of Toyoshiro.
Assigned Name	bestKME_Mod	bestKME_Value	eigengeneValue	isHub	kDiff	kOut	kTotal	kWithin	moduleColor	moduleHex	GeneID	Gene Name	selectedID	Transcript.ID	iTAK.Family.Name	iTAK.Protein.Type
StABCG25-4	kMEkhaki4	0.872924		Non-Hub	-533.242	574.806	616.37	41.5641	chocolate4	#8B4513	PGSC0003DMG400000879	(1 of 1) PTHR48041:SF56 - ABC TRANSPORTER G FAMILY MEMBER 25	PGSC0003DMG400000879	UNMATCHED	UNMATCHED	UNMATCHED
PGSC0003DMG400000625	kMEaliceblue	-0.821071		Non-Hub	-490.822	528.343	565.864	37.5211	lavenderblush1	#FFF0F5	PGSC0003DMG400000625	(1 of 5) K03106 - signal recognition particle subunit SRP54 (SRP54, ffh)	PGSC0003DMG400000625	UNMATCHED	UNMATCHED	UNMATCHED
PGSC0003DMG400000802	kMEkhaki4	0.940265		Non-Hub	-555.119	597.084	639.05	41.9653	lavenderblush1	#FFF0F5	PGSC0003DMG400000802	(1 of 1) PTHR13586:SF0 - TRAILER HITCH, ISOFORM H	PGSC0003DMG400000802	UNMATCHED	UNMATCHED	UNMATCHED
PGSC0003DMG400001393	kMEkhaki4	0.802575		Non-Hub	-458.279	502.1	545.922	43.8212	chocolate4	#8B4513	PGSC0003DMG400001393	(1 of 1) PTHR11654:SF635 - PROTEIN NRT1_ PTR FAMILY 5.9	PGSC0003DMG400001393	UNMATCHED	UNMATCHED	UNMATCHED
PGSC0003DMG400001674	kMEkhaki4	0.878941		Non-Hub	-520.148	560.246	600.343	40.0978	chocolate4	#8B4513	PGSC0003DMG400001674	(1 of 2) K03253 - translation initiation factor 3 subunit B (EIF3B)	PGSC0003DMG400001674	UNMATCHED	UNMATCHED	UNMATCHED
PGSC0003DMG400002353	kMEkhaki4	0.954352		Non-Hub	-598.367	637.845	677.324	39.4784	lavenderblush1	#FFF0F5	PGSC0003DMG400002353	(1 of 1) PTHR15592:SF29 - POLYPYRIMIDINE TRACT-BINDING PROTEIN HOMOLOG 2	PGSC0003DMG400002353	UNMATCHED	UNMATCHED	UNMATCHED
PGSC0003DMG400002512	kMEkhaki4	0.882054		Non-Hub	-567.23	605.06	642.89	37.8304	chocolate4	#8B4513	PGSC0003DMG400002512	(1 of 33) PF02485 - Core-2/I-Branching enzyme (Branch)	PGSC0003DMG400002512	UNMATCHED	UNMATCHED	UNMATCHED
PGSC0003DMG400006222	kMEkhaki4	0.89113		Non-Hub	-546.29	584.035	621.78	37.745	chocolate4	#8B4513	PGSC0003DMG400006222	(1 of 1) PTHR46285:SF13 - OS02G0167775 PROTEIN	PGSC0003DMG400006222	UNMATCHED	UNMATCHED	UNMATCHED
PGSC0003DMG400007315	kMEkhaki4	0.904537		Non-Hub	-571.936	610.619	649.302	38.6832	chocolate4	#8B4513	PGSC0003DMG400007315	(1 of 1) K11131 - H/ACA ribonucleoprotein complex subunit 4 (DKC1, NOLA4, CBF5)	PGSC0003DMG400007315	UNMATCHED	UNMATCHED	UNMATCHED
PGSC0003DMG400008926	kMEfirebrick2	0.890544		Non-Hub	-530.539	577.659	624.78	47.1203	coral3	#CD5B45	PGSC0003DMG400008926	(1 of 1) K03254 - translation initiation factor 3 subunit A (EIF3A)	PGSC0003DMG400008926	UNMATCHED	UNMATCHED	UNMATCHED
PGSC0003DMG400009113	kMEkhaki4	0.783771		Non-Hub	-399.706	443.265	486.823	43.5581	chocolate4	#8B4513	PGSC0003DMG400009113	not found	PGSC0003DMG400009113	UNMATCHED	UNMATCHED	UNMATCHED
PGSC0003DMG400010738	kMEfirebrick2	0.901508		Non-Hub	-609.738	638.026	666.315	28.2885	indianred	#CD5C5C	PGSC0003DMG400010738	(1 of 1) PTHR15315:SF75 - RING_U-BOX SUPERFAMILY PROTEIN	PGSC0003DMG400010738	UNMATCHED	UNMATCHED	UNMATCHED
PGSC0003DMG400011133	kMEfirebrick2	0.875957		Non-Hub	-568.83	606.366	643.901	37.5353	chocolate4	#8B4513	PGSC0003DMG400011133	(1 of 1) PTHR16223:SF356 - TRANSCRIPTION FACTOR LRL1	PGSC0003DMG400011133	PGSC0003DMT400028917	bHLH transcription factorP50:Q50P50:S50	TF
PGSC0003DMG400011805	kMEkhaki4	0.931352		Non-Hub	-607.395	639.474	671.552	32.0784	chocolate4	#8B4513	PGSC0003DMG400011805	(1 of 1) PTHR45290:SF1 - OS03G0300300 PROTEIN	PGSC0003DMG400011805	UNMATCHED	UNMATCHED	UNMATCHED
PGSC0003DMG400012601	kMEkhaki4	0.913875		Non-Hub	-606.6	648.86	691.121	42.2604	magenta3	#CD00CD	PGSC0003DMG400012601	(1 of 1) PTHR48033:SF5 - RRM DOMAIN-CONTAINING PROTEIN	PGSC0003DMG400012601	UNMATCHED	UNMATCHED	UNMATCHED
PGSC0003DMG400015238	kMEfirebrick2	0.892102		Non-Hub	-607.604	640.917	674.231	33.3135	chocolate4	#8B4513	PGSC0003DMG400015238	(1 of 1) PTHR46063:SF1 - KELCH DOMAIN-CONTAINING PROTEIN 4	PGSC0003DMG400015238	UNMATCHED	UNMATCHED	UNMATCHED
PGSC0003DMG400015366	kMEkhaki4	0.939304		Non-Hub	-613.855	645.655	677.455	31.8001	chocolate4	#8B4513	PGSC0003DMG400015366	(1 of 1) PTHR19317:SF1 - PRA1 FAMILY PROTEIN 2	PGSC0003DMG400015366	UNMATCHED	UNMATCHED	UNMATCHED
PGSC0003DMG400015766	kMEplum3	-0.903723		Non-Hub	-570.342	597.563	624.783	27.2206	indianred	#CD5C5C	PGSC0003DMG400015766	(1 of 1) K12120 - phytochrome A (PHYA)	PGSC0003DMG400015766	UNMATCHED	UNMATCHED	UNMATCHED
PGSC0003DMG400016466	kMEkhaki4	0.917015		Non-Hub	-529.969	569.562	609.155	39.5929	chocolate4	#8B4513	PGSC0003DMG400016466	(1 of 1) PTHR10146:SF15 - PYRIDOXAL PHOSPHATE HOMEOSTASIS PROTEIN	PGSC0003DMG400016466	UNMATCHED	UNMATCHED	UNMATCHED
PGSC0003DMG400016765	kMEplum3	-0.844427		Non-Hub	-567.356	599.869	632.382	32.5128	chocolate4	#8B4513	PGSC0003DMG400016765	(1 of 1) PTHR34196:SF6 - (RAPE) HYPOTHETICAL PROTEIN	PGSC0003DMG400016765	UNMATCHED	UNMATCHED	UNMATCHED
PGSC0003DMG400016831	kMEfirebrick2	0.91094		Non-Hub	-592.6	621.39	650.18	28.7901	indianred	#CD5C5C	PGSC0003DMG400016831	(1 of 1) IPR003123//IPR011990//IPR037191//IPR041545 - VPS9 domain // Tetratricopeptide-like helical domain // VPS9 domain superfamily // RABX5, catalytic core helical domain	PGSC0003DMG400016831	UNMATCHED	UNMATCHED	UNMATCHED
PGSC0003DMG400017125	kMEdeeppink2	0.829686		Non-Hub	-550.787	585.075	619.362	34.2871	chocolate4	#8B4513	PGSC0003DMG400017125	(1 of 3) PTHR47951:SF3 - CYTOCHROME P450, FAMILY 706, SUBFAMILY A, POLYPEPTIDE 4	PGSC0003DMG400017125	UNMATCHED	UNMATCHED	UNMATCHED
PGSC0003DMG400019513	kMEkhaki4	0.924266		Non-Hub	-509.101	546.746	584.392	37.6453	darkolivegreen1	#CAFF70	PGSC0003DMG400019513	(1 of 1) PTHR12963:SF4 - ACTIVATING SIGNAL COINTEGRATOR 1	PGSC0003DMG400019513	UNMATCHED	UNMATCHED	UNMATCHED
PGSC0003DMG400020392	kMEkhaki4	0.859975		Non-Hub	-512.408	550.533	588.657	38.1246	chocolate4	#8B4513	PGSC0003DMG400020392	(1 of 2) PTHR47932:SF34 - PPR_LONG DOMAIN-CONTAINING PROTEIN	PGSC0003DMG400020392	UNMATCHED	UNMATCHED	UNMATCHED
PGSC0003DMG400020665	kMEfirebrick2	0.851786		Non-Hub	-520.153	560.259	600.364	40.1056	chocolate4	#8B4513	PGSC0003DMG400020665	(1 of 1) PTHR15725:SF14 - ZINC FINGER CCCH DOMAIN-CONTAINING PROTEIN 17	PGSC0003DMG400020665	PGSC0003DMT400053242	C3H transcription factor	TF
PGSC0003DMG400021864	kMEdeeppink2	0.834225		Non-Hub	-506.256	541.882	577.509	35.6261	chocolate4	#8B4513	PGSC0003DMG400021864	not found	PGSC0003DMG400021864	UNMATCHED	UNMATCHED	UNMATCHED
PGSC0003DMG400022421	kMEdeeppink2	0.872897		Non-Hub	-478.521	522.871	567.22	44.3495	coral3	#CD5B45	PGSC0003DMG400022421	(1 of 1) PTHR31210:SF47 - OS07G0564800 PROTEIN	PGSC0003DMG400022421	UNMATCHED	UNMATCHED	UNMATCHED
PGSC0003DMG400022496	kMEdeeppink2	0.778298		Non-Hub	-459.945	498.077	536.209	38.1322	chocolate4	#8B4513	PGSC0003DMG400022496	(1 of 1) K07565 - 60S ribosome subunit biogenesis protein NIP7 (NIP7)	PGSC0003DMG400022496	UNMATCHED	UNMATCHED	UNMATCHED
PGSC0003DMG400024187	kMEkhaki4	0.931268		Non-Hub	-608.694	643.026	677.358	34.3323	chocolate4	#8B4513	PGSC0003DMG400024187	(1 of 1) PTHR18860:SF95 - 14-3-3-LIKE PROTEIN GF14 PSI	PGSC0003DMG400024187	UNMATCHED	UNMATCHED	UNMATCHED
PGSC0003DMG400025800	kMEkhaki4	0.904804		Non-Hub	-558.755	598.336	637.916	39.5806	chocolate4	#8B4513	PGSC0003DMG400025800	(1 of 3) K15223 - upstream activation factor subunit UAF30 (UAF30, SPP27)	PGSC0003DMG400025800	PGSC0003DMT400066348	SWI/SNF-BAF60b transcriptional regulator	Regulator
PGSC0003DMG400026965	kMEfirebrick2	0.903024		Non-Hub	-528.44	581.295	634.15	52.8552	coral3	#CD5B45	PGSC0003DMG400026965	(1 of 1) PTHR15710:SF208 - E3 UBIQUITIN-PROTEIN LIGASE RING1-LIKE	PGSC0003DMG400026965	UNMATCHED	UNMATCHED	UNMATCHED
PGSC0003DMG400028030	kMEdeeppink2	0.820192		Non-Hub	-521.254	558.484	595.714	37.2301	chocolate4	#8B4513	PGSC0003DMG400028030	(1 of 8) PF04674 - Phosphate-induced protein 1 conserved region (Phi_1)	PGSC0003DMG400028030	UNMATCHED	UNMATCHED	UNMATCHED
PGSC0003DMG400028735	kMEkhaki4	0.923487		Non-Hub	-614.306	646.728	679.149	32.4216	chocolate4	#8B4513	PGSC0003DMG400028735	(1 of 5) IPR001680//IPR011047//IPR015943 - WD40 repeat // Quinonprotein alcohol dehydrogenase-like superfamily // WD40/YVTN repeat-like-containing domain	PGSC0003DMG400028735	UNMATCHED	UNMATCHED	UNMATCHED
PGSC0003DMG400029793	kMEkhaki4	0.906847		Non-Hub	-598.56	630.229	661.898	31.669	chocolate4	#8B4513	PGSC0003DMG400029793	(1 of 1) K11883 - RNA-binding protein NOB1 (NOB1)	PGSC0003DMG400029793	UNMATCHED	UNMATCHED	UNMATCHED
PGSC0003DMG400029866	kMEdeeppink2	0.803134		Non-Hub	-538.819	570.848	602.877	32.0293	chocolate4	#8B4513	PGSC0003DMG400029866	(1 of 2) PTHR48017:SF118 - AMINO ACID TRANSPORTER AVT1I-RELATED	PGSC0003DMG400029866	UNMATCHED	UNMATCHED	UNMATCHED
PGSC0003DMG400030598	kMEfirebrick2	0.885278		Non-Hub	-564.048	601.992	639.936	37.9439	chocolate4	#8B4513	PGSC0003DMG400030598	(1 of 1) PTHR23001:SF52 - EUKARYOTIC TRANSLATION INITIATION FACTOR 5-2-RELATED	PGSC0003DMG400030598	UNMATCHED	UNMATCHED	UNMATCHED
PGSC0003DMG400030918	kMEkhaki4	0.894207		Non-Hub	-535.598	556.001	576.403	20.4023	slateblue2	#7A67EE	PGSC0003DMG400030918	(1 of 1) PF02298//PF13966 - Plastocyanin-like domain (Cu_bind_like) // zinc-binding in reverse transcriptase (zf-RVT)	PGSC0003DMG400030918	UNMATCHED	UNMATCHED	UNMATCHED
PGSC0003DMG400032094	kMEkhaki4	0.934278		Non-Hub	-605.819	648.163	690.506	42.3435	coral3	#CD5B45	PGSC0003DMG400032094	(1 of 3) 3.2.2.2//3.2.2.7 - inosine nucleosidase. / inosinase. // adenosine nucleosidase. / adenosinase.	PGSC0003DMG400032094	UNMATCHED	UNMATCHED	UNMATCHED
PGSC0003DMG400033583	kMEkhaki4	0.866504		Non-Hub	-511.401	549.231	587.061	37.8298	chocolate4	#8B4513	PGSC0003DMG400033583	(1 of 1) PTHR47297:SF3 - NICOTINAMIDASE 1	PGSC0003DMG400033583	UNMATCHED	UNMATCHED	UNMATCHED
PGSC0003DMG400045812	kMEkhaki4	0.810052		Non-Hub	-487.267	528.781	570.295	41.5137	chocolate4	#8B4513	PGSC0003DMG400045812	not found	PGSC0003DMG400045812	UNMATCHED	UNMATCHED	UNMATCHED
PGSC0003DMG401000594	kMEkhaki4	0.807096		Non-Hub	-439.517	484.058	528.6	44.5413	chocolate4	#8B4513	PGSC0003DMG401000594	(1 of 1) 1.14.11.11//1.14.11.9 - hyoscyamine (6S)-dioxygenase. / hyoscyamine 6beta-hydroxylase. // flavanone 3-dioxygenase. / naringenin 3-hydroxylase.	PGSC0003DMG401000594	UNMATCHED	UNMATCHED	UNMATCHED
PGSC0003DMG401004570	kMEdeeppink2	0.86061		Non-Hub	-466.058	513.836	561.614	47.7779	coral3	#CD5B45	PGSC0003DMG401004570	(1 of 1) PTHR46713:SF1 - F13M7.16 PROTEIN	PGSC0003DMG401004570	UNMATCHED	UNMATCHED	UNMATCHED
PGSC0003DMG401026219	kMEkhaki4	0.827614		Non-Hub	-486.438	532.322	578.206	45.8838	coral3	#CD5B45	PGSC0003DMG401026219	(1 of 1) PTHR10381:SF47 - ATP-DEPENDENT CLP PROTEASE PROTEOLYTIC SUBUNIT-RELATED PROTEIN 4, CHLOROPLASTIC	PGSC0003DMG401026219	UNMATCHED	UNMATCHED	UNMATCHED
PGSC0003DMG402006188	kMEplum3	-0.870814		Non-Hub	-533.201	571.747	610.292	38.5455	chocolate4	#8B4513	PGSC0003DMG402006188	(1 of 3) PTHR47987:SF11 - PROTEIN KINASE DOMAIN-CONTAINING PROTEIN	PGSC0003DMG402006188	PGSC0003DMT400015833	RLK-Pelle_RLCK-VI (receptor-like kinase/Pelle, Receptor Like Cytoplasmic Kinase-VI)	PK RLK-Pelle_RLCK-VI
PGSC0003DMG402011155	kMEkhaki4	0.826368		Non-Hub	-480.02	523.756	567.492	43.7362	chocolate4	#8B4513	PGSC0003DMG402011155	(1 of 1) PTHR45621:SF87 - SERINE_THREONINE-PROTEIN KINASE PBL18-RELATED	PGSC0003DMG402011155	PGSC0003DMT400028979	RLK-Pelle_WAK (receptor-like kinase/Pelle, Wall Associated Kinase)	PK RLK-Pelle_WAK (receptor-like kinase/Pelle, Wall Associated Kinase)
PGSC0003DMG402023438	kMEkhaki4	0.914697		Non-Hub	-561.198	585.872	610.545	24.6735	slateblue2	#7A67EE	PGSC0003DMG402023438	(1 of 1) PTHR43329:SF126 - OS01G0255100 PROTEIN	PGSC0003DMG402023438	UNMATCHED	UNMATCHED	UNMATCHED
PGSC0003DMG402031379	kMEfirebrick2	0.91285		Non-Hub	-514.044	564.605	615.167	50.5612	coral3	#CD5B45	PGSC0003DMG402031379	(1 of 4) K09489 - heat shock 70kDa protein 4 (HSPA4)	PGSC0003DMG402031379	UNMATCHED	UNMATCHED	UNMATCHED
PGSC0003DMG404013254	kMEplum3	-0.884276		Non-Hub	-516.251	560.66	605.069	44.4089	lavenderblush1	#FFF0F5	PGSC0003DMG404013254	(1 of 5) PTHR31175:SF116 - AUXIN-RESPONSIVE PROTEIN SAUR62-RELATED	PGSC0003DMG404013254	UNMATCHED	UNMATCHED	UNMATCHED

## Sheet: Table S14
Table S14. Gene Ontology (GO) enrichment results for WGCNA modules containing StABCG25 family genes in tuber tissue.
Module	ID	Description	GeneRatio	BgRatio	RichFactor	FoldEnrichment	zScore	pvalue	p.adjust	qvalue	geneID	Count
chocolate4	GO:0042793	GO:0042793	45661	10/1709	0.1	42.725	6.40784	0.0232211	0.110875	0.0778067	PGSC0003DMG400015968	1
chocolate4	GO:0009536	GO:0009536	45661	16/1709	0.0625	26.7031	5.00183	0.0369582	0.110875	0.0778067	PGSC0003DMG400015968	1
chocolate4	GO:0009409	GO:0009409	45661	31/1709	0.0322581	13.7823	3.4778	0.070667	0.141334	0.0991817	PGSC0003DMG400020392	1
chocolate4	GO:0003729	GO:0003729	45661	81/1709	0.0123457	5.27469	1.90867	0.176671	0.265007	0.18597	PGSC0003DMG400020392	1
chocolate4	GO:0009507	GO:0009507	45661	137/1709	0.00729927	3.11861	1.25198	0.284337	0.341204	0.239441	PGSC0003DMG400015968	1
chocolate4	GO:0016020	GO:0016020	45661	175/1709	0.00571429	2.44143	0.974566	0.351128	0.351128	0.246406	PGSC0003DMG400009113	1
darkgreen	GO:0042803	GO:0042803	45701	23/1709	0.0869565	11.4314	4.40841	0.0123536	0.147709	0.143523	PGSC0003DMG400011153/PGSC0003DMG400021708	2
darkgreen	GO:0009793	GO:0009793	45701	49/1709	0.0408163	5.36578	2.71399	0.0513646	0.147709	0.143523	PGSC0003DMG400025629/PGSC0003DMG400002352	2
darkgreen	GO:0003677	GO:0003677	45701	52/1709	0.0384615	5.05621	2.59994	0.0571776	0.147709	0.143523	PGSC0003DMG400031149/PGSC0003DMG400019294	2
darkgreen	GO:0006355	GO:0006355	45701	52/1709	0.0384615	5.05621	2.59994	0.0571776	0.147709	0.143523	PGSC0003DMG400031149/PGSC0003DMG400019294	2
darkgreen	GO:0009705	GO:0009705	45670	10/1709	0.1	13.1462	3.37167	0.0737038	0.147709	0.143523	PGSC0003DMG400017305	1
darkgreen	GO:0016301	GO:0016301	45670	10/1709	0.1	13.1462	3.37167	0.0737038	0.147709	0.143523	PGSC0003DMG400018598	1
darkgreen	GO:0009507	GO:0009507	45729	137/1709	0.0218978	2.87872	2.00678	0.0795358	0.147709	0.143523	PGSC0003DMG400024503/PGSC0003DMG400018598/PGSC0003DMG400021708	3
darkgreen	GO:0009570	GO:0009570	45670	29/1709	0.0344828	4.53316	1.67962	0.20011	0.32518	0.315964	PGSC0003DMG400018598	1
darkgreen	GO:0005794	GO:0005794	45670	40/1709	0.025	3.28654	1.28081	0.265811	0.360369	0.350156	PGSC0003DMG400004383	1
darkgreen	GO:0005783	GO:0005783	45670	42/1709	0.0238095	3.13004	1.22334	0.277207	0.360369	0.350156	PGSC0003DMG400004383	1
darkgreen	GO:0003729	GO:0003729	45670	81/1709	0.0123457	1.62298	0.502798	0.469275	0.554598	0.538881	PGSC0003DMG400021708	1
darkgreen	GO:0005634	GO:0005634	45701	232/1709	0.00862069	1.13329	0.19114	0.544271	0.589627	0.572916	PGSC0003DMG400031149/PGSC0003DMG400025629	2
darkgreen	GO:0016020	GO:0016020	45670	175/1709	0.00571429	0.751209	-0.304049	0.755764	0.755764	0.734345	PGSC0003DMG400031149	1
indianred	GO:0009793	GO:0009793	45659	49/1709	0.0204082	17.4388	3.99536	0.0565377	0.0723892	0.0723892	PGSC0003DMG400024982	1
indianred	GO:0005886	GO:0005886	45659	63/1709	0.015873	13.5635	3.47703	0.0723892	0.0723892	0.0723892	PGSC0003DMG400014539	1
lavenderblush1	GO:0009860	GO:0009860	45663	11/1709	0.0909091	25.8939	4.91511	0.0380578	0.173257	0.159579	PGSC0003DMG400029375	1
lavenderblush1	GO:0004842	GO:0004842	45663	17/1709	0.0588235	16.7549	3.87393	0.0583025	0.173257	0.159579	PGSC0003DMG402011656	1
lavenderblush1	GO:0016567	GO:0016567	45663	19/1709	0.0526316	14.9912	3.63916	0.0649714	0.173257	0.159579	PGSC0003DMG402011656	1
lavenderblush1	GO:0009570	GO:0009570	45663	29/1709	0.0344828	9.82184	2.84325	0.0977282	0.195456	0.180026	PGSC0003DMG400009162	1
lavenderblush1	GO:0005829	GO:0005829	45663	70/1709	0.0142857	4.06905	1.55588	0.222217	0.355548	0.327478	PGSC0003DMG400029375	1
lavenderblush1	GO:0005737	GO:0005737	45663	107/1709	0.00934579	2.66199	1.05366	0.321941	0.429255	0.395366	PGSC0003DMG400008053	1
lavenderblush1	GO:0009507	GO:0009507	45663	137/1709	0.00729927	2.07908	0.781444	0.394757	0.451151	0.415533	PGSC0003DMG400009162	1
lavenderblush1	GO:0016020	GO:0016020	45663	175/1709	0.00571429	1.62762	0.520014	0.477527	0.477527	0.439827	PGSC0003DMG402009494	1
navajowhite4	GO:0009631	GO:0009631	45662	10/1709	0.1	34.18	5.69867	0.02895	0.0968172	0.0594491	PGSC0003DMG400001820	1
navajowhite4	GO:0006338	GO:0006338	45662	11/1709	0.0909091	31.0727	5.41869	0.0318077	0.0968172	0.0594491	PGSC0003DMG400013647	1
navajowhite4	GO:0006357	GO:0006357	45662	12/1709	0.0833333	28.4833	5.17384	0.0346587	0.0968172	0.0594491	PGSC0003DMG400013647	1
navajowhite4	GO:0009706	GO:0009706	45662	12/1709	0.0833333	28.4833	5.17384	0.0346587	0.0968172	0.0594491	PGSC0003DMG400007091	1
navajowhite4	GO:0042802	GO:0042802	45662	14/1709	0.0714286	24.4143	4.76381	0.0403405	0.0968172	0.0594491	PGSC0003DMG400001820	1
navajowhite4	GO:0005777	GO:0005777	45662	28/1709	0.0357143	12.2071	3.23805	0.0793685	0.147601	0.0906319	PGSC0003DMG400001820	1
navajowhite4	GO:0009651	GO:0009651	45662	35/1709	0.0285714	9.76571	2.83751	0.0984004	0.147601	0.0906319	PGSC0003DMG400017568	1
navajowhite4	GO:0009737	GO:0009737	45662	35/1709	0.0285714	9.76571	2.83751	0.0984004	0.147601	0.0906319	PGSC0003DMG400017568	1
navajowhite4	GO:0005794	GO:0005794	45662	40/1709	0.025	8.545	2.6149	0.111801	0.149068	0.0915329	PGSC0003DMG400027154	1
navajowhite4	GO:0005829	GO:0005829	45662	70/1709	0.0142857	4.88286	1.79641	0.188898	0.226677	0.139188	PGSC0003DMG400001820	1
navajowhite4	GO:0016020	GO:0016020	45662	175/1709	0.00571429	1.95314	0.720707	0.417728	0.455703	0.279818	PGSC0003DMG400007091	1
navajowhite4	GO:0005634	GO:0005634	45662	232/1709	0.00431034	1.47328	0.419916	0.518283	0.518283	0.318244	PGSC0003DMG400013647	1

[truncated: 3 more sheets: Figures S1 - S7, Figures S8 - S14, Figures S15 to S21]
